# Supplementary material for: Detection of ovarian cancer using plasma cell-free DNA methylomes
Source: Clin Epigenetics. 2022 Jun 9;14:74. doi: 10.1186/s13148-022-01285-9 (PMC9185905; doi:10.1186/s13148-022-01285-9)
Supplement: Supplementary file 2 — Additional file 2. Supplementary tables of the article. [file 13148_2022_1285_MOESM2_ESM.xlsx]

## Sheet: Table S1
Table S1 Detail annotation of top 300 late stage DMR
DMR No.	diff	annotation	geneChr	geneStart	geneEnd	geneLength	geneStrand	geneId	transcriptId	ENSEMBL	SYMBOL	GENENAME
1	hyper	Intron (uc003jbu.3/10723, intron 1 of 23)	5	1050489	1112172	61684	2	10723	uc003jbu.3	ENSG00000113504	SLC12A7	solute carrier family 12 member 7
2	hyper	Intron (uc003zab.1/5339, intron 25 of 31)	8	144989321	145013758	24438	2	5339	uc003zab.1	ENSG00000178209	PLEC	plectin
3	hyper	Exon (uc021uqd.1/uc021uqd.1, exon 1 of 2)	19	16254442	16269377	14936	1	84941	uc002ndr.3	ENSG00000196684	HSH2D	hematopoietic SH2 domain containing
4	hyper	Intron (uc003zab.1/5339, intron 25 of 31)	8	144989321	145013758	24438	2	5339	uc003zab.1	ENSG00000178209	PLEC	plectin
5	hyper	Exon (uc002cyz.3/79091, exon 10 of 11)	16	8715527	8740079	24553	1	79091	uc021tcq.1	ENSG00000067365	METTL22	methyltransferase like 22
6	hyper	Promoter	7	94992794	95025687	32894	2	5446	uc011kii.2	ENSG00000105852	PON3	paraoxonase 3
7	hyper	Promoter	2	113931560	113960677	29118	1	23550	uc002tjc.3	ENSG00000125637	PSD4	pleckstrin and Sec7 domain containing 4
8	hyper	Distal Intergenic	8	54628103	54752521	124419	2	51606	uc003xrk.4	ENSG00000047249	ATP6V1H	ATPase H+ transporting V1 subunit H
9	hyper	Exon (uc002rqo.2/1545, exon 2 of 3)	2	38294746	38303323	8578	2	1545	uc002rqo.2	ENSG00000138061	CYP1B1	cytochrome P450 family 1 subfamily B member 1
10	hyper	Intron (uc010aty.3/440193, intron 3 of 29)	14	91805454	91883182	77729	2	440193	uc010twk.1	ENSG00000015133	CCDC88C	coiled-coil domain containing 88C
11	hyper	Distal Intergenic	3	196366656	196388874	22219	1	375387	uc003fwv.3	ENSG00000174004	NRROS	negative regulator of reactive oxygen species
12	hyper	Exon (uc002rqo.2/1545, exon 2 of 3)	2	38294746	38303323	8578	2	1545	uc002rqo.2	ENSG00000138061	CYP1B1	cytochrome P450 family 1 subfamily B member 1
13	hyper	Distal Intergenic	22	30658819	30662829	4011	2	5008	uc003ahb.3	ENSG00000099985	OSM	oncostatin M
14	hyper	Promoter	17	56408593	56408679	87	2	406934	uc010wnu.1	ENSG00000284353	MIR142	microRNA 142
15	hyper	Intron (uc003yvn.3/27161, intron 1 of 18)	8	141541264	141645646	104383	2	27161	uc003yvn.3	ENSG00000123908	AGO2	argonaute RISC catalytic component 2
16	hyper	Intron (uc001aja.4/6497, intron 1 of 6)	1	2281853	2284100	2248	2	100129534	uc001ajc.3	ENSG00000269896	LOC100129534	small nuclear ribonucleoprotein polypeptide N pseudogene
17	hyper	Intron (uc003zak.4/84875, intron 5 of 6)	8	144989321	145050913	61593	2	5339	uc003zaj.2	ENSG00000178209	PLEC	plectin
18	hyper	Distal Intergenic	2	8347273	8468549	121277	2	339789	uc002qyy.1	ENSG00000236790	LINC00299	long intergenic non-protein coding RNA 299
19	hyper	Exon (uc003vpw.2/1357, exon 4 of 6)	7	130020290	130027949	7660	1	1357	uc003vpx.3	ENSG00000091704	CPA1	carboxypeptidase A1
20	hyper	Promoter	12	6648127	6665249	17123	2	25900	uc001qpc.2	ENSG00000010295	IFFO1	intermediate filament family orphan 1
21	hyper	Promoter	3	194868600	194873585	4986	1	101410543	uc031scz.1	ENSG00000230266	XXYLT1-AS2	XXYLT1 antisense RNA 2
22	hyper	Intron (uc003jbu.3/10723, intron 1 of 23)	5	1050489	1112172	61684	2	10723	uc003jbu.3	ENSG00000113504	SLC12A7	solute carrier family 12 member 7
23	hyper	Distal Intergenic	22	40859225	41032690	173466	2	57591	uc003ayy.1	ENSG00000196588	MRTFA	myocardin related transcription factor A
24	hyper	Intron (uc003ytw.3/7038, intron 41 of 47)	8	134048973	134115310	66338	2	6503	uc003ytz.3	ENSG00000155926	SLA	Src like adaptor
25	hyper	Intron (uc010esr.1/112724, intron 5 of 5)	19	55525075	55549632	24558	2	51206	uc010esq.3	ENSG00000088053	GP6	glycoprotein VI platelet
26	hyper	Exon (uc003vjf.3/83992, exon 4 of 23)	7	117350706	117513561	162856	2	83992	uc003vjf.3	ENSG00000077063	CTTNBP2	cortactin binding protein 2
27	hyper	Exon (uc021uqd.1/uc021uqd.1, exon 1 of 2)	19	16254442	16269377	14936	1	84941	uc002ndr.3	ENSG00000196684	HSH2D	hematopoietic SH2 domain containing
28	hyper	3' UTR	6	13279527	13295818	16292	2	100130357	uc003nak.1	ENSG00000215022	LOC100130357	uncharacterized LOC100130357
29	hyper	Distal Intergenic	20	55204358	55214338	9981	1	7022	uc002xya.3	ENSG00000087510	TFAP2C	transcription factor AP-2 gamma
30	hyper	Promoter	17	3799885	3819960	20076	2	5023	uc002fww.3	ENSG00000108405	P2RX1	purinergic receptor P2X 1
31	hyper	Intron (uc003dhn.4/7474, intron 1 of 4)	3	55499743	55515426	15684	2	7474	uc010hmw.4	ENSG00000114251	WNT5A	Wnt family member 5A
32	hyper	Intron (uc011bkq.1/6184, intron 1 of 9)	3	128338813	128369719	30907	2	6184	uc003ekr.1	ENSG00000163902	RPN1	ribophorin I
33	hyper	Promoter	3	196366656	196388874	22219	1	375387	uc003fwv.3	ENSG00000174004	NRROS	negative regulator of reactive oxygen species
34	hyper	3' UTR	2	171568949	171571077	2129	2	440925	uc002ugd.2	ENSG00000222033	LINC01124	long intergenic non-protein coding RNA 1124
35	hyper	Intron (uc003dnb.3/uc003dnb.3, intron 1 of 3)	3	67425141	67705038	279898	2	8801	uc003dna.4	ENSG00000172340	SUCLG2	succinate-CoA ligase GDP-forming subunit beta
36	hyper	Intron (uc010rjt.2/349667, intron 2 of 2)	11	57228339	57244384	16046	1	349667	uc010rjt.2	ENSG00000186907	RTN4RL2	reticulon 4 receptor like 2
37	hyper	Promoter	3	196366656	196388874	22219	1	375387	uc003fwv.3	ENSG00000174004	NRROS	negative regulator of reactive oxygen species
38	hyper	Promoter	11	63974152	63991363	17212	1	83706	uc001nym.2	ENSG00000149781	FERMT3	fermitin family member 3
39	hyper	Promoter	11	64812990	64815929	2940	2	10004	uc009ypz.3	ENSG00000168060	NAALADL1	N-acetylated alpha-linked acidic dipeptidase like 1
40	hyper	Intron (uc003oql.3/116113, intron 1 of 16)	6	41514164	41570122	55959	1	116113	uc003oqn.3	ENSG00000137166	FOXP4	forkhead box P4
41	hyper	Promoter	6	27107088	27107457	370	1	8294	uc003niy.1	ENSG00000276180	H4C9	H4 clustered histone 9
42	hyper	Exon (uc003wmh.1/6469, exon 3 of 5)	7	155592736	155601766	9031	2	6469	uc003wmh.1	ENSG00000164690	SHH	sonic hedgehog signaling molecule
43	hyper	Intron (uc010mes.3/uc010mes.3, intron 1 of 1)	8	142432007	142441620	9614	1	11156	uc003ywg.1	ENSG00000184489	PTP4A3	protein tyrosine phosphatase 4A3
44	hyper	Distal Intergenic	6	36989318	36996391	7074	1	221472	uc003onj.1	ENSG00000146192	FGD2	FYVE, RhoGEF and PH domain containing 2
45	hyper	Exon (uc003ytw.3/7038, exon 8 of 48)	8	133909894	134147143	237250	1	7038	uc010mdw.3	ENSG00000042832	TG	thyroglobulin
46	hyper	Promoter	19	17634110	17664648	30539	1	199786	uc021uqj.1	ENSG00000167483	NIBAN3	niban apoptosis regulator 3
47	hyper	Intron (uc011bkq.1/6184, intron 1 of 9)	3	128338813	128369719	30907	2	6184	uc003ekr.1	ENSG00000163902	RPN1	ribophorin I
48	hyper	Intron (uc010rjt.2/349667, intron 2 of 2)	11	57228339	57244384	16046	1	349667	uc010rjt.2	ENSG00000186907	RTN4RL2	reticulon 4 receptor like 2
49	hyper	Intron (uc031swi.1/5575, intron 6 of 9)	7	618893	641221	22329	2	5575	uc003six.1	ENSG00000188191	PRKAR1B	protein kinase cAMP-dependent type I regulatory subunit beta
50	hyper	Intron (uc003oql.3/116113, intron 1 of 16)	6	41514164	41570122	55959	1	116113	uc003oqn.3	ENSG00000137166	FOXP4	forkhead box P4
51	hyper	Exon (uc003tcz.2/401321, exon 1 of 1)	7	32797898	32802536	4639	1	401321	uc003tcz.2	NA	LINC00997	long intergenic non-protein coding RNA 997
52	hyper	Intron (uc003yvn.3/27161, intron 1 of 18)	8	141541264	141645646	104383	2	27161	uc003yvn.3	ENSG00000123908	AGO2	argonaute RISC catalytic component 2
53	hyper	Promoter	3	194868600	194873585	4986	1	101410543	uc031scy.1	ENSG00000230266	XXYLT1-AS2	XXYLT1 antisense RNA 2
54	hyper	Promoter	8	145086582	145102015	15434	1	375686	uc011lkx.2	ENSG00000186583	SPATC1	spermatogenesis and centriole associated 1
55	hyper	Intron (uc011kai.2/23080, intron 10 of 11)	7	32797898	32802536	4639	1	401321	uc003tcz.2	NA	LINC00997	long intergenic non-protein coding RNA 997
56	hyper	Distal Intergenic	1	235291118	235291252	135	2	677802	uc001hwm.1	ENSG00000207181	SNORA14B	small nucleolar RNA, H/ACA box 14B
57	hyper	Intron (uc001fpo.3/63827, intron 1 of 7)	1	156611740	156629324	17585	1	63827	uc001fpp.3	ENSG00000132692	BCAN	brevican
58	hyper	Promoter	9	95726243	95798518	72276	1	89846	uc004asx.2	ENSG00000127084	FGD3	FYVE, RhoGEF and PH domain containing 3
59	hyper	5' UTR	7	155592736	155601766	9031	2	6469	uc003wmh.1	ENSG00000164690	SHH	sonic hedgehog signaling molecule
60	hyper	Distal Intergenic	10	30727751	30750762	23012	1	1326	uc001ivj.2	ENSG00000107968	MAP3K8	mitogen-activated protein kinase kinase kinase 8
61	hyper	Promoter	6	22134831	22147422	12592	2	729177	uc003ndm.2	NA	NBAT1	neuroblastoma associated transcript 1
62	hyper	Distal Intergenic	10	114889392	114927436	38045	1	6934	uc010qrx.2	ENSG00000148737	TCF7L2	transcription factor 7 like 2
63	hyper	Intron (uc003ytw.3/7038, intron 41 of 47)	8	134048973	134115310	66338	2	6503	uc003ytz.3	ENSG00000155926	SLA	Src like adaptor
64	hyper	Intron (uc003zak.4/84875, intron 5 of 6)	8	144989321	145050913	61593	2	5339	uc003zaj.2	ENSG00000178209	PLEC	plectin
65	hyper	Promoter	15	37183222	37390562	207341	2	4212	uc001zjl.3	ENSG00000134138	MEIS2	Meis homeobox 2
66	hyper	Downstream (2-3kb)	8	144510230	144512602	2373	2	389692	uc003yyc.2	ENSG00000182759	MAFA	MAF bZIP transcription factor A
67	hyper	Exon (uc003ivc.2/90768, exon 4 of 4)	4	183065140	183271469	206330	1	55714	uc010irv.1	ENSG00000218336	TENM3	teneurin transmembrane protein 3
68	hyper	Intron (uc003sld.1/8379, intron 2 of 3)	7	1855428	1980185	124758	2	8379	uc003sld.1	ENSG00000002822	MAD1L1	mitotic arrest deficient 1 like 1
69	hyper	Distal Intergenic	22	30658819	30662829	4011	2	5008	uc003ahb.3	ENSG00000099985	OSM	oncostatin M
70	hyper	Promoter	11	1874200	1913493	39294	1	4046	uc001lui.3	ENSG00000130592	LSP1	lymphocyte specific protein 1
71	hyper	Intron (uc011ktd.2/7791, intron 4 of 8)	7	143079103	143088206	9104	1	7791	uc011ktf.2	ENSG00000159840	ZYX	zyxin
72	hyper	Distal Intergenic	8	144635557	144645231	9675	1	79792	uc010mfe.3	ENSG00000104518	GSDMD	gasdermin D
73	hyper	3' UTR	11	61069729	61110047	40319	2	1642	uc010rlf.1	ENSG00000167986	DDB1	damage specific DNA binding protein 1
74	hyper	Promoter	11	63974152	63991363	17212	1	83706	uc001nym.2	ENSG00000149781	FERMT3	fermitin family member 3
75	hyper	Promoter	2	171568949	171571077	2129	2	440925	uc002ugd.2	ENSG00000222033	LINC01124	long intergenic non-protein coding RNA 1124
76	hyper	Intron (uc003dnb.3/uc003dnb.3, intron 1 of 3)	3	67425141	67705038	279898	2	8801	uc003dna.4	ENSG00000172340	SUCLG2	succinate-CoA ligase GDP-forming subunit beta
77	hyper	Promoter	17	80400463	80407602	7140	2	79415	uc021ufq.1	ENSG00000178927	CYBC1	cytochrome b-245 chaperone 1
78	hyper	Intron (uc002cyz.3/79091, intron 9 of 10)	16	8715527	8740079	24553	1	79091	uc021tcq.1	ENSG00000067365	METTL22	methyltransferase like 22
79	hyper	Distal Intergenic	15	96876569	96883492	6924	1	7026	uc010urk.2	ENSG00000185551	NR2F2	nuclear receptor subfamily 2 group F member 2
80	hyper	Promoter	19	8554940	8567538	12599	2	84106	uc002mkd.3	ENSG00000133246	PRAM1	PML-RARA regulated adaptor molecule 1
81	hyper	Distal Intergenic	1	47901689	47906363	4675	1	2306	uc001crm.3	ENSG00000186564	FOXD2	forkhead box D2
82	hyper	Intron (uc003wje.1/116988, intron 1 of 15)	7	150783826	150841523	57698	1	116988	uc003wjg.1	ENSG00000133612	AGAP3	ArfGAP with GTPase domain, ankyrin repeat and PH domain 3
83	hyper	Intron (uc003zab.1/5339, intron 25 of 31)	8	144989321	145013758	24438	2	5339	uc003zab.1	ENSG00000178209	PLEC	plectin
84	hyper	Distal Intergenic	5	176237560	176298002	60443	1	90249	uc003mex.1	ENSG00000113763	UNC5A	unc-5 netrin receptor A
85	hyper	Intron (uc002soy.3/83439, intron 3 of 11)	2	85360583	85537511	176929	1	83439	uc002soy.3	ENSG00000152284	TCF7L1	transcription factor 7 like 1
86	hyper	5' UTR	19	11432722	11450344	17623	2	9545	uc002mqx.3	ENSG00000105514	RAB3D	RAB3D, member RAS oncogene family
87	hyper	Distal Intergenic	19	18118977	18124911	5935	1	27106	uc002nhv.3	ENSG00000105643	ARRDC2	arrestin domain containing 2
88	hyper	Intron (uc002zly.4/23765, intron 11 of 12)	22	17597189	17602213	5025	2	27439	uc002zmb.2	ENSG00000183307	TMEM121B	transmembrane protein 121B
89	hyper	Intron (uc003orp.3/896, intron 1 of 4)	6	41902671	42016610	113940	2	896	uc003orp.3	ENSG00000112576	CCND3	cyclin D3
90	hyper	Exon (uc001kid.3/3087, exon 2 of 4)	10	94449681	94455408	5728	1	3087	uc001kid.3	ENSG00000152804	HHEX	hematopoietically expressed homeobox
91	hyper	Intron (uc002nfi.3/4650, intron 2 of 39)	19	17212470	17321657	109188	1	4650	uc002nfj.1	ENSG00000099331	MYO9B	myosin IXB
92	hyper	Promoter	16	51169886	51184508	14623	2	6299	uc021tid.1	ENSG00000103449	SALL1	spalt like transcription factor 1
93	hyper	Intron (uc002ket.2/79701, intron 7 of 9)	17	80376252	80400516	24265	1	284004	uc002kev.4	ENSG00000169660	HEXD	hexosaminidase D
94	hyper	5' UTR	2	63277937	63284966	7030	1	5013	uc010ypt.2	ENSG00000115507	OTX1	orthodenticle homeobox 1
95	hyper	Intron (uc003sld.1/8379, intron 2 of 3)	7	1855428	1980185	124758	2	8379	uc003sld.1	ENSG00000002822	MAD1L1	mitotic arrest deficient 1 like 1
96	hyper	Distal Intergenic	4	1005934	1020686	14753	1	53834	uc010ibo.3	ENSG00000127418	FGFRL1	fibroblast growth factor receptor like 1
97	hyper	Intron (uc011lhy.2/7227, intron 4 of 5)	8	116420724	116680234	259511	2	7227	uc011lhy.2	ENSG00000104447	TRPS1	transcriptional repressor GATA binding 1
98	hyper	Intron (uc001nfd.3/91252, intron 3 of 7)	11	47428827	47438046	9220	1	91252	uc001nfe.1	ENSG00000165915	SLC39A13	solute carrier family 39 member 13
99	hyper	Intron (uc002fsu.3/124935, intron 6 of 14)	17	1494563	1508211	13649	2	124935	uc010vqo.1	ENSG00000167703	SLC43A2	solute carrier family 43 member 2
100	hyper	Exon (uc001zuo.3/405753, exon 4 of 6)	15	45406523	45410301	3779	1	405753	uc010beb.3	ENSG00000140274	DUOXA2	dual oxidase maturation factor 2
101	hyper	Exon (uc001aiq.3/5590, exon 8 of 18)	1	2076796	2116834	40039	1	5590	uc010nyx.2	ENSG00000067606	PRKCZ	protein kinase C zeta
102	hyper	Distal Intergenic	2	129023054	129076171	53118	2	9394	uc002tpt.4	ENSG00000136720	HS6ST1	heparan sulfate 6-O-sulfotransferase 1
103	hyper	3' UTR	1	203052257	203055166	2910	2	4656	uc001gzd.4	ENSG00000122180	MYOG	myogenin
104	hyper	Exon (uc002mub.2/4125, exon 3 of 24)	19	12757322	12777591	20270	2	4125	uc002mub.2	ENSG00000104774	MAN2B1	mannosidase alpha class 2B member 1
105	hyper	Intron (uc001cdz.1/656, intron 3 of 6)	1	40235197	40237020	1824	2	64064	uc001ceb.1	ENSG00000198754	OXCT2	3-oxoacid CoA-transferase 2
106	hyper	Intron (uc003smk.4/23288, intron 20 of 20)	7	2671603	2704436	32834	1	80727	uc003smp.3	ENSG00000136295	TTYH3	tweety family member 3
107	hyper	Distal Intergenic	10	114889392	114927436	38045	1	6934	uc010qrx.2	ENSG00000148737	TCF7L2	transcription factor 7 like 2
108	hyper	5' UTR	19	35782989	35820133	37145	1	4099	uc002nyz.2	ENSG00000105695	MAG	myelin associated glycoprotein
109	hyper	Intron (uc001nfd.3/91252, intron 3 of 7)	11	47428827	47438046	9220	1	91252	uc001nfe.1	ENSG00000165915	SLC39A13	solute carrier family 39 member 13
110	hyper	Promoter	8	129061398	129061484	87	1	100302175	uc022bbj.1	ENSG00000221176	MIR1207	microRNA 1207
111	hyper	Intron (uc003ywj.3/203062, intron 8 of 12)	8	143293441	143436124	142684	2	203062	uc003ywj.3	ENSG00000171045	TSNARE1	t-SNARE domain containing 1
112	hyper	Intron (uc001oof.4/1374, intron 1 of 18)	11	68522088	68609399	87312	2	1374	uc001oof.4	ENSG00000110090	CPT1A	carnitine palmitoyltransferase 1A
113	hyper	Exon (uc001esp.4/2209, exon 6 of 6)	1	149755503	149760173	4671	1	2209	uc009wlh.1	ENSG00000150337	FCGR1A	Fc fragment of IgG receptor Ia
114	hyper	Intron (uc003smk.4/23288, intron 20 of 20)	7	2671603	2704436	32834	1	80727	uc003smp.3	ENSG00000136295	TTYH3	tweety family member 3
115	hyper	Intron (uc002shh.3/25806, intron 1 of 2)	2	71127720	71160575	32856	1	25806	uc002shh.3	ENSG00000116035	VAX2	ventral anterior homeobox 2
116	hyper	3' UTR	7	134850532	134852835	2304	2	78996	uc003vsj.3	ENSG00000122783	CYREN	cell cycle regulator of NHEJ
117	hyper	Promoter	12	51674822	51717938	43117	2	51411	uc001ryg.3	ENSG00000110934	BIN2	bridging integrator 2
118	hyper	Exon (uc010mbn.2/116039, exon 2 of 3)	8	99956631	99964326	7696	1	116039	uc011lgx.2	ENSG00000164920	OSR2	odd-skipped related transciption factor 2
119	hyper	Distal Intergenic	21	35552978	35562220	9243	1	114036	uc002yts.2	ENSG00000227456	LINC00310	long intergenic non-protein coding RNA 310
120	hyper	Distal Intergenic	6	36989318	36996391	7074	1	221472	uc003onj.1	ENSG00000146192	FGD2	FYVE, RhoGEF and PH domain containing 2
121	hyper	Intron (uc002zbm.3/5152, intron 1 of 19)	21	44073862	44195618	121757	1	5152	uc002zcg.3	ENSG00000160191	PDE9A	phosphodiesterase 9A
122	hyper	Intron (uc002rqo.2/1545, intron 2 of 2)	2	38294746	38303323	8578	2	1545	uc002rqo.2	ENSG00000138061	CYP1B1	cytochrome P450 family 1 subfamily B member 1
123	hyper	Intron (uc002shh.3/25806, intron 1 of 2)	2	71127720	71160575	32856	1	25806	uc002shh.3	ENSG00000116035	VAX2	ventral anterior homeobox 2
124	hyper	Distal Intergenic	3	195869507	195887761	18255	1	401109	uc011bts.2	ENSG00000224652	LINC00885	long intergenic non-protein coding RNA 885
125	hyper	Distal Intergenic	1	181057638	181059979	2342	1	51278	uc001got.4	ENSG00000162783	IER5	immediate early response 5
126	hyper	Exon (uc002pes.2/57469, exon 1 of 1)	19	46994448	46999169	4722	2	57469	uc002pes.2	ENSG00000204851	PNMA8B	PNMA family member 8B
127	hyper	Exon (uc002nyx.2/4099, exon 4 of 12)	19	35782989	35820133	37145	1	4099	uc002nyz.2	ENSG00000105695	MAG	myelin associated glycoprotein
128	hyper	Promoter	4	155407595	155412930	5336	2	54798	uc011cik.1	ENSG00000197410	DCHS2	dachsous cadherin-related 2
129	hyper	Intron (uc003smc.3/55501, intron 1 of 1)	7	2443195	2474216	31022	1	55501	uc021zyu.1	ENSG00000136213	CHST12	carbohydrate sulfotransferase 12
130	hyper	Promoter	12	7060434	7070479	10046	1	5777	uc010sfs.1	ENSG00000111679	PTPN6	protein tyrosine phosphatase non-receptor type 6
131	hyper	Intron (uc003eev.4/846, intron 1 of 6)	3	121903181	122005344	102164	1	846	uc003eew.4	ENSG00000036828	CASR	calcium sensing receptor
132	hyper	Distal Intergenic	22	47022648	47075688	53041	1	23151	uc003bhx.3	ENSG00000075240	GRAMD4	GRAM domain containing 4
133	hyper	Distal Intergenic	5	92920730	92929786	9057	1	7025	uc021ybk.1	ENSG00000175745	NR2F1	nuclear receptor subfamily 2 group F member 1
134	hyper	Downstream (2-3kb)	7	27193338	27196296	2959	2	3204	uc003sys.3	ENSG00000122592	HOXA7	homeobox A7
135	hyper	Distal Intergenic	5	92920730	92929786	9057	1	7025	uc021ybk.1	ENSG00000175745	NR2F1	nuclear receptor subfamily 2 group F member 1
136	hyper	Distal Intergenic	2	25962253	26101312	139060	2	55252	uc002rgs.2	ENSG00000143970	ASXL2	ASXL transcriptional regulator 2
137	hyper	Intron (uc003omr.1/57699, intron 10 of 20)	6	36708555	36725177	16623	2	57699	uc010jwn.1	ENSG00000124772	CPNE5	copine 5
138	hyper	Promoter	12	123745517	123752801	7285	2	8099	uc031qjy.1	ENSG00000111328	CDK2AP1	cyclin dependent kinase 2 associated protein 1
139	hyper	Exon (uc002zzi.1/23523, exon 29 of 37)	22	24551972	24564518	12547	1	23523	uc002zzm.1	ENSG00000099991	CABIN1	calcineurin binding protein 1
140	hyper	Promoter	6	31691121	31692750	1630	1	80739	uc021yux.1	ENSG00000204420	MPIG6B	megakaryocyte and platelet inhibitory receptor G6b
141	hyper	Distal Intergenic	22	39853325	39888199	34875	1	4248	uc003axv.4	ENSG00000128268	MGAT3	beta-1,4-mannosyl-glycoprotein 4-beta-N-acetylglucosaminyltransferase
142	hyper	Promoter	9	79634571	79635869	1299	1	442425	uc004ako.1	ENSG00000204612	FOXB2	forkhead box B2
143	hyper	Distal Intergenic	8	142138720	142152610	13891	1	22898	uc003yvw.1	ENSG00000105339	DENND3	DENN domain containing 3
144	hyper	Promoter	12	57866038	57871728	5691	2	64333	uc001snz.3	ENSG00000123329	ARHGAP9	Rho GTPase activating protein 9
145	hyper	Downstream (1-2kb)	8	142366587	142377365	10779	2	2843	uc003ywf.3	ENSG00000204882	GPR20	G protein-coupled receptor 20
146	hyper	Intron (uc001aja.4/6497, intron 1 of 6)	1	2281853	2284100	2248	2	100129534	uc001ajc.3	ENSG00000269896	LOC100129534	small nuclear ribonucleoprotein polypeptide N pseudogene
147	hyper	Intron (uc001lee.3/6001, intron 2 of 3)	10	121259339	121286961	27623	2	6001	uc001lee.3	ENSG00000148908	RGS10	regulator of G protein signaling 10
148	hyper	3' UTR	20	22561642	22565101	3460	2	3170	uc002wsm.3	ENSG00000125798	FOXA2	forkhead box A2
149	hyper	Distal Intergenic	8	142138720	142152610	13891	1	22898	uc003yvw.1	ENSG00000105339	DENND3	DENN domain containing 3
150	hyper	Distal Intergenic	1	47901689	47906363	4675	1	2306	uc001crm.3	ENSG00000186564	FOXD2	forkhead box D2
151	hypo	Distal Intergenic	18	77623668	77659816	36149	1	26251	uc010xfl.2	ENSG00000178342	KCNG2	potassium voltage-gated channel modifier subfamily G member 2
152	hypo	Distal Intergenic	19	1876975	1881803	4829	2	81926	uc002lud.3	ENSG00000129968	ABHD17A	abhydrolase domain containing 17A, depalmitoylase
153	hypo	Distal Intergenic	16	1031808	1036979	5172	1	30812	uc002ckn.3	ENSG00000005513	SOX8	SRY-box transcription factor 8
154	hypo	Intron (uc003tnw.3/64759, intron 1 of 30)	7	47440382	47579199	138818	2	64759	uc010kyo.1	ENSG00000136205	TNS3	tensin 3
155	hypo	Intron (uc010icn.2/6452, intron 2 of 4)	4	2794750	2842823	48074	1	6452	uc003gfi.4	ENSG00000087266	SH3BP2	SH3 domain binding protein 2
156	hypo	Promoter	9	139249252	139254057	4806	1	26086	uc022bpn.1	ENSG00000160360	GPSM1	G protein signaling modulator 1
157	hypo	Intron (uc002lyg.2/6915, intron 1 of 2)	19	3594504	3606831	12328	2	6915	uc002lyg.2	ENSG00000006638	TBXA2R	thromboxane A2 receptor
158	hypo	Intron (uc001yqg.4/3714, intron 2 of 25)	14	105607318	105617740	10423	2	3714	uc001yqf.4	ENSG00000184916	JAG2	jagged canonical Notch ligand 2
159	hypo	Intron (uc002lry.2/1943, intron 1 of 3)	19	1286153	1301429	15277	1	1943	uc002lry.2	ENSG00000099617	EFNA2	ephrin A2
160	hypo	Intron (uc002lxo.3/4782, intron 7 of 10)	19	3474405	3480540	6136	2	284422	uc010xhk.1	ENSG00000095932	SMIM24	small integral membrane protein 24
161	hypo	Distal Intergenic	16	86612115	86615304	3190	1	2300	uc002fjr.3	ENSG00000176678	FOXL1	forkhead box L1
162	hypo	Distal Intergenic	16	1031808	1036979	5172	1	30812	uc002ckn.3	ENSG00000005513	SOX8	SRY-box transcription factor 8
163	hypo	Intron (uc003sna.1/221937, intron 5 of 11)	7	4815262	4834026	18765	1	9907	uc003sne.3	ENSG00000242802	AP5Z1	adaptor related protein complex 5 subunit zeta 1
164	hypo	Distal Intergenic	7	419391	422845	3455	1	442497	uc011jvo.1	ENSG00000249574	LOC442497	uncharacterized LOC442497
165	hypo	Intron (uc001hur.4/83932, intron 1 of 4)	1	231473682	231490769	17088	1	83932	uc001hut.4	ENSG00000010072	SPRTN	SprT-like N-terminal domain
166	hypo	Promoter	23	51804923	51812368	7446	2	81557	uc004dpv.4	ENSG00000187243	MAGED4B	MAGE family member D4B
167	hypo	Distal Intergenic	21	9825832	9826011	180	1	100500862	uc021wgv.1	ENSG00000275708	MIR3648-1	microRNA 3648-1
168	hypo	Distal Intergenic	12	132628993	132636986	7994	1	79050	uc001ujz.1	ENSG00000184967	NOC4L	nucleolar complex associated 4 homolog
169	hypo	Intron (uc011mzo.1/2664, intron 1 of 4)	23	153665259	153671814	6556	1	2664	uc004fli.4	ENSG00000203879	GDI1	GDP dissociation inhibitor 1
170	hypo	Distal Intergenic	10	134973971	135039916	65946	1	85442	uc001llz.1	ENSG00000171798	KNDC1	kinase non-catalytic C-lobe domain containing 1
171	hypo	Intron (uc021tmf.1/146513, intron 2 of 2)	16	86320037	86326995	6959	1	146513	uc021tmf.1	ENSG00000268532	LINC02135	long intergenic non-protein coding RNA 2135
172	hypo	Distal Intergenic	6	170563422	170571657	8236	2	154449	uc003qxl.2	ENSG00000230960	LOC154449	uncharacterized LOC154449
173	hypo	Distal Intergenic	19	1876975	1881803	4829	2	81926	uc002lud.3	ENSG00000129968	ABHD17A	abhydrolase domain containing 17A, depalmitoylase
174	hypo	Promoter	16	11933552	11945442	11891	2	26156	uc010buw.2	ENSG00000171490	RSL1D1	ribosomal L1 domain containing 1
175	hypo	Intron (uc001yga.3/64919, intron 3 of 3)	14	99635625	99737822	102198	2	64919	uc001yga.3	ENSG00000127152	BCL11B	BAF chromatin remodeling complex subunit BCL11B
176	hypo	Exon (uc002lxl.2/60680, exon 11 of 12)	19	3273870	3297073	23204	1	60680	uc002lxn.3	ENSG00000161082	CELF5	CUGBP Elav-like family member 5
177	hypo	Distal Intergenic	2	33951128	33953284	2157	2	151325	uc002rpb.3	ENSG00000239649	MYADML	myeloid associated differentiation marker like (pseudogene)
178	hypo	Exon (uc010dzc.2/773, exon 13 of 38)	19	13317256	13386770	69515	2	773	uc002mwx.3	ENSG00000141837	CACNA1A	calcium voltage-gated channel subunit alpha1 A
179	hypo	Intron (uc003bdb.3/53947, intron 1 of 2)	22	43088127	43116876	28750	2	53947	uc003bdb.3	ENSG00000128274	A4GALT	alpha 1,4-galactosyltransferase (P blood group)
180	hypo	Distal Intergenic	1	247273462	247275719	2258	2	388759	uc001icg.1	ENSG00000221953	C1orf229	chromosome 1 open reading frame 229
181	hypo	Promoter	1	43747557	43751288	3732	2	149466	uc021omn.1	ENSG00000253313	C1orf210	chromosome 1 open reading frame 210
182	hypo	Intron (uc021vmh.1/729540, intron 2 of 23)	2	111271379	111336309	64931	2	729540	uc021vmh.1	ENSG00000183054	RGPD6	RANBP2 like and GRIP domain containing 6
183	hypo	Promoter	6	30130983	30140473	9491	1	89870	uc010jrx.3	ENSG00000204610	TRIM15	tripartite motif containing 15
184	hypo	Distal Intergenic	4	3768296	3770253	1958	1	152	uc003ghm.3	ENSG00000184160	ADRA2C	adrenoceptor alpha 2C
185	hypo	Intron (uc004cli.1/2902, intron 5 of 18)	9	140033609	140063214	29606	1	2902	uc004clo.3	ENSG00000176884	GRIN1	glutamate ionotropic receptor NMDA type subunit 1
186	hypo	Distal Intergenic	2	33951128	33953284	2157	2	151325	uc002rpb.3	ENSG00000239649	MYADML	myeloid associated differentiation marker like (pseudogene)
187	hypo	Exon (uc001abu.1/uc001abu.1, exon 2 of 2)	1	852953	854817	1865	2	100130417	uc010nxy.1	ENSG00000223764	LINC02593	long intergenic non-protein coding RNA 2593
188	hypo	Distal Intergenic	13	109816253	109819651	3399	2	100885782	uc031qng.1	ENSG00000236242	MYO16-AS1	MYO16 antisense RNA 1
189	hypo	Promoter	23	8758837	8769378	10542	2	171482	uc022bsk.1	ENSG00000183304	FAM9A	family with sequence similarity 9 member A
190	hypo	Intron (uc001cjq.4/5792, intron 5 of 7)	1	44003869	44045736	41868	1	5792	uc001cjt.4	ENSG00000142949	PTPRF	protein tyrosine phosphatase receptor type F
191	hypo	Intron (uc001akc.3/63976, intron 3 of 16)	1	3044539	3044599	61	1	100422968	uc021oez.1	ENSG00000283572	MIR4251	microRNA 4251
192	hypo	Intron (uc001aja.4/6497, intron 1 of 6)	1	2160134	2241652	81519	1	6497	uc001aja.4	ENSG00000157933	SKI	SKI proto-oncogene
193	hypo	Intron (uc010kkt.1/3834, intron 1 of 2)	6	168399772	168430403	30632	1	3834	uc010kkt.1	ENSG00000125337	KIF25	kinesin family member 25
194	hypo	Intron (uc004dnk.4/729396, intron 3 of 4)	23	49207116	49223953	16838	1	2574	uc004dnu.4	ENSG00000236362	GAGE2C	G antigen 2C
195	hypo	Promoter	17	21279699	21323179	43481	1	3768	uc002gyv.1	ENSG00000184185	KCNJ12	potassium inwardly rectifying channel subfamily J member 12
196	hypo	Intron (uc004brq.1/158248, intron 6 of 13)	9	130482545	130493879	11335	1	158248	uc010mxn.1	ENSG00000167094	TTC16	tetratricopeptide repeat domain 16
197	hypo	Promoter	16	1271651	1275254	3604	2	25823	uc002ckw.2	ENSG00000116176	TPSG1	tryptase gamma 1
198	hypo	Distal Intergenic	22	50432942	50451055	18114	2	400935	uc003bje.1	ENSG00000188263	IL17REL	interleukin 17 receptor E like
199	hypo	Intron (uc001xrr.3/10538, intron 2 of 2)	14	75988784	76013334	24551	1	10538	uc001xrr.3	ENSG00000156127	BATF	basic leucine zipper ATF-like transcription factor
200	hypo	Distal Intergenic	17	81041949	81052591	10643	1	284207	uc002kgi.3	ENSG00000176845	METRNL	meteorin like, glial cell differentiation regulator
201	hypo	Exon (uc011mdl.2/9719, exon 15 of 19)	9	136430400	136440641	10242	1	9719	uc004cej.3	ENSG00000197859	ADAMTSL2	ADAMTS like 2
202	hypo	Distal Intergenic	1	2115899	2139172	23274	2	199990	uc001aix.2	ENSG00000162585	FAAP20	FA core complex associated protein 20
203	hypo	Distal Intergenic	7	1272654	1276613	3960	1	340260	uc011jvw.2	ENSG00000164853	UNCX	UNC homeobox
204	hypo	Distal Intergenic	23	305631	347690	42060	2	28227	uc011mha.2	ENSG00000167393	PPP2R3B	protein phosphatase 2 regulatory subunit B''beta
205	hypo	Distal Intergenic	19	797392	812327	14936	1	5725	uc002lpp.2	ENSG00000011304	PTBP1	polypyrimidine tract binding protein 1
206	hypo	Promoter	1	21943799	21949011	5213	2	5909	uc001bez.1	ENSG00000076864	RAP1GAP	RAP1 GTPase activating protein
207	hypo	Promoter	16	22357257	22385938	28682	2	1039	uc002dkn.3	ENSG00000140743	CDR2	cerebellar degeneration related protein 2
208	hypo	Distal Intergenic	19	1286153	1301429	15277	1	1943	uc002lry.2	ENSG00000099617	EFNA2	ephrin A2
209	hypo	Exon (uc003xbj.4/9796, exon 4 of 5)	8	22077216	22089851	12636	2	9796	uc003xbj.4	ENSG00000168490	PHYHIP	phytanoyl-CoA 2-hydroxylase interacting protein
210	hypo	Distal Intergenic	12	132628993	132636986	7994	1	79050	uc001ujz.1	ENSG00000184967	NOC4L	nucleolar complex associated 4 homolog
211	hypo	Promoter	17	79680472	79688046	7575	1	1468	uc010wuu.3	ENSG00000183048	SLC25A10	solute carrier family 25 member 10
212	hypo	Intron (uc002fmx.2/29123, intron 9 of 12)	16	89345480	89358185	12706	2	29123	uc002fnb.1	ENSG00000167522	ANKRD11	ankyrin repeat domain 11
213	hypo	Exon (uc002lqo.1/116444, exon 4 of 9)	19	1009650	1011095	1446	2	91304	uc021ume.2	ENSG00000182087	TMEM259	transmembrane protein 259
214	hypo	Intron (uc010fzk.3/547, intron 1 of 48)	2	241653181	241759725	106545	2	547	uc010fzk.3	ENSG00000130294	KIF1A	kinesin family member 1A
215	hypo	Intron (uc009yct.2/727897, intron 25 of 25)	11	1244295	1283406	39112	1	727897	uc001lta.3	ENSG00000117983	MUC5B	mucin 5B, oligomeric mucus/gel-forming
216	hypo	5' UTR	21	47518033	47552763	34731	1	1292	uc002zia.1	ENSG00000142173	COL6A2	collagen type VI alpha 2 chain
217	hypo	Distal Intergenic	15	21184394	21188751	4358	1	348120	uc001ytx.3	ENSG00000258710	LINC01193	long intergenic non-protein coding RNA 1193
218	hypo	Intron (uc002qxh.1/uc002qxh.1, intron 3 of 6)	2	3192741	3323445	130705	2	7260	uc002qxi.2	ENSG00000032389	EIPR1	EARP complex and GARP complex interacting protein 1
219	hypo	Distal Intergenic	15	57884102	57977562	93461	1	100820829	uc002aei.3	ENSG00000263155	MYZAP	myocardial zonula adherens protein
220	hypo	Exon (uc001vih.1/uc001vih.1, exon 1 of 6)	13	64311568	64316701	5134	1	283491	uc001vig.1	NA	OR7E156P	olfactory receptor family 7 subfamily E member 156 pseudogene
221	hypo	Intron (uc010nit.3/729396, intron 3 of 4)	23	49178516	49294598	116083	1	729396	uc004dnl.4	ENSG00000224659	GAGE12J	G antigen 12J
222	hypo	Distal Intergenic	16	1031808	1036979	5172	1	30812	uc002ckn.3	ENSG00000005513	SOX8	SRY-box transcription factor 8
223	hypo	Promoter	9	35906189	35907138	950	1	646962	uc003zyr.1	ENSG00000196196	HRCT1	histidine rich carboxyl terminus 1
224	hypo	Promoter	23	118110295	118151949	41655	1	79836	uc004eqz.3	ENSG00000175556	LONRF3	LON peptidase N-terminal domain and ring finger 3
225	hypo	Promoter	23	49178516	49294598	116083	1	729396	uc004dnl.4	ENSG00000224659	GAGE12J	G antigen 12J
226	hypo	Exon (uc001lsx.1/4583, exon 37 of 51)	11	1074875	1104417	29543	1	4583	uc001lsx.1	ENSG00000198788	MUC2	mucin 2, oligomeric mucus/gel-forming
227	hypo	Distal Intergenic	20	61162119	61162220	102	1	406923	uc011aal.1	ENSG00000284508	MIR133A2	microRNA 133a-2
228	hypo	Distal Intergenic	16	1031808	1036979	5172	1	30812	uc002ckn.3	ENSG00000005513	SOX8	SRY-box transcription factor 8
229	hypo	Intron (uc003olz.2/51513, intron 1 of 7)	6	36321998	36355577	33580	2	51513	uc003olz.2	ENSG00000010030	ETV7	ETS variant transcription factor 7
230	hypo	Promoter	23	153126969	153151628	24660	2	3897	uc031tks.1	ENSG00000198910	L1CAM	L1 cell adhesion molecule
231	hypo	Promoter	19	8367011	8373240	6230	2	51293	uc002mjj.2	ENSG00000167775	CD320	CD320 molecule
232	hypo	Intron (uc001hur.4/83932, intron 1 of 4)	1	231473682	231490769	17088	1	83932	uc001hut.4	ENSG00000010072	SPRTN	SprT-like N-terminal domain
233	hypo	Intron (uc009ycv.1/9024, intron 16 of 19)	11	1471817	1483919	12103	1	9024	uc009ycw.4	ENSG00000174672	BRSK2	BR serine/threonine kinase 2
234	hypo	Promoter	17	21279699	21323179	43481	1	3768	uc002gyv.1	ENSG00000184185	KCNJ12	potassium inwardly rectifying channel subfamily J member 12
235	hypo	Exon (uc004fpk.2/8623, exon 11 of 13)	24	1469424	1484314	14891	1	80161	uc004fpj.3	NA	ASMTL-AS1	ASMTL antisense RNA 1
236	hypo	Intron (uc002fmo.1/uc002fmo.1, intron 1 of 1)	16	89160217	89222171	61955	1	197322	uc002fmp.3	ENSG00000176715	ACSF3	acyl-CoA synthetase family member 3
237	hypo	Intron (uc031qqx.1/uc031qqx.1, intron 4892 of 4910)	14	106134458	106139163	4706	2	2003	uc001ysb.2	NA	ELK2AP	ETS transcription factor ELK2A, pseudogene
238	hypo	Distal Intergenic	10	101292690	101296280	3591	1	159296	uc009xwj.3	ENSG00000119919	NKX2-3	NK2 homeobox 3
239	hypo	Distal Intergenic	13	49794474	49796513	2040	1	2862	uc010tgj.2	ENSG00000102539	MLNR	motilin receptor
240	hypo	Intron (uc001irs.3/56243, intron 2 of 18)	10	24497720	24836772	339053	1	56243	uc001irt.4	ENSG00000120549	KIAA1217	KIAA1217
241	hypo	Intron (uc002lwy.1/166, intron 2 of 6)	19	3052908	3056766	3859	2	166	uc002lwx.1	ENSG00000104964	TLE5	TLE family member 5, transcriptional modulator
242	hypo	Exon (uc001llv.2/399829, exon 2 of 3)	10	134779038	134790001	10964	1	399829	uc001llv.2	ENSG00000240707	LINC01168	long intergenic non-protein coding RNA 1168
243	hypo	Promoter	21	35445823	35478561	32739	1	6526	uc002yto.3	ENSG00000198743	SLC5A3	solute carrier family 5 member 3
244	hypo	Intron (uc002yey.1/3785, intron 1 of 16)	20	62037542	62103993	66452	2	3785	uc002yey.1	ENSG00000075043	KCNQ2	potassium voltage-gated channel subfamily Q member 2
245	hypo	Distal Intergenic	18	57567192	57571538	4347	1	5366	uc002lic.2	ENSG00000141682	PMAIP1	phorbol-12-myristate-13-acetate-induced protein 1
246	hypo	Exon (uc001azt.2/9696, exon 28 of 37)	1	17294698	17299474	4777	1	9696	uc001azv.2	ENSG00000058453	CROCC	ciliary rootlet coiled-coil, rootletin
247	hypo	Distal Intergenic	7	1272654	1276613	3960	1	340260	uc011jvw.2	ENSG00000164853	UNCX	UNC homeobox
248	hypo	Intron (uc003bik.1/uc003bik.1, intron 7 of 8)	22	48020217	48027318	7102	2	400932	uc011are.2	ENSG00000205634	LINC00898	long intergenic non-protein coding RNA 898
249	hypo	Distal Intergenic	19	5205519	5340814	135296	2	5802	uc002mby.3	ENSG00000105426	PTPRS	protein tyrosine phosphatase receptor type S
250	hypo	3' UTR	19	5978414	6020374	41961	1	100128568	uc031rjb.1	ENSG00000266983	LOC100128568	uncharacterized LOC100128568
251	hypo	Intron (uc003bhw.1/9620, intron 1 of 34)	22	46756731	46933067	176337	2	9620	uc003bhw.1	ENSG00000075275	CELSR1	cadherin EGF LAG seven-pass G-type receptor 1
252	hypo	Intron (uc002cks.3/8912, intron 2 of 34)	16	1203241	1271772	68532	1	8912	uc002ckt.3	ENSG00000196557	CACNA1H	calcium voltage-gated channel subunit alpha1 H
253	hypo	Intron (uc001akl.3/1953, intron 4 of 36)	1	3477260	3477354	95	2	693135	uc021ofa.1	ENSG00000207776	MIR551A	microRNA 551a
254	hypo	Exon (uc003wpl.4/9228, exon 4 of 12)	8	1449532	1656642	207111	1	9228	uc003wpm.4	ENSG00000198010	DLGAP2	DLG associated protein 2
255	hypo	Intron (uc002lyj.2/23396, intron 1 of 17)	19	3630179	3700477	70299	2	23396	uc002lyj.2	ENSG00000186111	PIP5K1C	phosphatidylinositol-4-phosphate 5-kinase type 1 gamma
256	hypo	Distal Intergenic	14	103566481	103576894	10414	1	91828	uc001ymk.3	ENSG00000205436	EXOC3L4	exocyst complex component 3 like 4
257	hypo	Distal Intergenic	16	89232791	89235555	2765	1	400558	uc031qxk.1	ENSG00000205015	LINC02138	long intergenic non-protein coding RNA 2138
258	hypo	Intron (uc004dcm.1/1756, intron 1 of 17)	23	31137345	31285024	147680	2	1756	uc004dcm.1	ENSG00000198947	DMD	dystrophin
259	hypo	Distal Intergenic	15	21184394	21188751	4358	1	348120	uc001ytx.3	ENSG00000258710	LINC01193	long intergenic non-protein coding RNA 1193
260	hypo	Intron (uc002jxg.2/125058, intron 5 of 7)	17	77906142	77924656	18515	2	125058	uc002jxg.2	ENSG00000167291	TBC1D16	TBC1 domain family member 16
261	hypo	Distal Intergenic	16	68564048	68601039	36992	1	146198	uc002ewb.3	ENSG00000184939	ZFP90	ZFP90 zinc finger protein
262	hypo	Intron (uc009voo.2/128272, intron 7 of 10)	1	16524599	16533705	9107	2	128272	uc009voo.2	ENSG00000142632	ARHGEF19	Rho guanine nucleotide exchange factor 19
263	hypo	Intron (uc002zei.3/326, intron 10 of 13)	21	45710274	45718102	7829	1	326	uc031rvv.1	ENSG00000160224	AIRE	autoimmune regulator
264	hypo	Intron (uc002zhg.3/80781, intron 3 of 41)	21	46875424	46933634	58211	1	80781	uc002zhi.3	ENSG00000182871	COL18A1	collagen type XVIII alpha 1 chain
265	hypo	Promoter	10	63808970	63856707	47738	1	84159	uc001jlu.2	ENSG00000150347	ARID5B	AT-rich interaction domain 5B
266	hypo	Promoter	11	1471817	1483919	12103	1	9024	uc009ycw.4	ENSG00000174672	BRSK2	BR serine/threonine kinase 2
267	hypo	Intron (uc021yiy.1/91522, intron 3 of 28)	5	177664617	177697364	32748	2	91522	uc010jkt.2	ENSG00000050767	COL23A1	collagen type XXIII alpha 1 chain
268	hypo	Promoter	15	102186608	102192594	5987	2	80213	uc010ush.1	ENSG00000184277	TM2D3	TM2 domain containing 3
269	hypo	Promoter	23	49197563	49313710	116148	1	729447	uc004dnr.4	ENSG00000189064	GAGE2A	G antigen 2A
270	hypo	Exon (uc003bkt.1/23654, exon 8 of 17)	22	50713408	50720510	7103	2	23654	uc003bkt.1	ENSG00000196576	PLXNB2	plexin B2
271	hypo	Distal Intergenic	23	51804923	51812368	7446	2	81557	uc004dpv.4	ENSG00000187243	MAGED4B	MAGE family member D4B
272	hypo	Intron (uc002zdm.4/8566, intron 1 of 10)	21	45138978	45182188	43211	1	8566	uc002zdn.4	ENSG00000160209	PDXK	pyridoxal kinase
273	hypo	Exon (uc004cmw.3/377841, exon 3 of 10)	9	140328816	140335901	7086	2	377841	uc004cmw.3	ENSG00000188833	ENTPD8	ectonucleoside triphosphate diphosphohydrolase 8
274	hypo	Promoter	12	53443835	53452266	8432	1	23371	uc001sbo.1	ENSG00000111077	TNS2	tensin 2
275	hypo	Distal Intergenic	7	63081468	63081547	80	1	100422917	uc022aes.1	ENSG00000264426	MIR4283-1	microRNA 4283-1
276	hypo	Intron (uc011khd.1/154661, intron 1 of 9)	7	87257729	87461613	203885	1	154661	uc011khe.2	ENSG00000105784	RUNDC3B	RUN domain containing 3B
277	hypo	Exon (uc001qjh.3/144699, exon 1 of 2)	12	1675159	1703331	28173	2	144699	uc001qjh.3	ENSG00000171823	FBXL14	F-box and leucine rich repeat protein 14
278	hypo	Distal Intergenic	11	85668214	85692271	24058	2	8301	uc001pbk.3	ENSG00000073921	PICALM	phosphatidylinositol binding clathrin assembly protein
279	hypo	Distal Intergenic	18	77155772	77228177	72406	1	4772	uc002lnc.1	ENSG00000131196	NFATC1	nuclear factor of activated T cells 1
280	hypo	Promoter	7	100303676	100305123	1448	1	10248	uc003uwh.4	ENSG00000172336	POP7	POP7 homolog, ribonuclease P/MRP subunit
281	hypo	Distal Intergenic	1	2572807	2706230	133424	2	100287898	uc021oey.1	ENSG00000215912	TTC34	tetratricopeptide repeat domain 34
282	hypo	Distal Intergenic	21	30671220	30718469	47250	1	571	uc002ynj.3	ENSG00000156273	BACH1	BTB domain and CNC homolog 1
283	hypo	Intron (uc021qbc.1/54777, intron 11 of 57)	10	134712021	134730186	18166	2	54777	uc009ybf.2	ENSG00000171811	CFAP46	cilia and flagella associated protein 46
284	hypo	Intron (uc001llz.1/85442, intron 3 of 29)	10	134980688	135020708	40021	1	85442	uc001lma.1	ENSG00000171798	KNDC1	kinase non-catalytic C-lobe domain containing 1
285	hypo	Promoter	7	63505821	63538927	33107	1	442319	uc011kdm.2	ENSG00000214652	ZNF727	zinc finger protein 727
286	hypo	Intron (uc011mpt.1/618, intron 1 of 2)	23	70934224	70938135	3912	2	100132994	uc011mpy.2	ENSG00000215113	CXorf49B	chromosome X open reading frame 49B
287	hypo	Distal Intergenic	1	2938046	2939467	1422	1	140625	uc001ajz.3	ENSG00000169717	ACTRT2	actin related protein T2
288	hypo	Distal Intergenic	19	45251978	45263301	11324	1	602	uc010xxe.2	ENSG00000069399	BCL3	BCL3 transcription coactivator
289	hypo	3' UTR	17	79276624	79283048	6425	2	284185	uc002kac.1	NA	LINC00482	long intergenic non-protein coding RNA 482
290	hypo	Promoter	9	99212414	99253618	41205	1	22927	uc010msg.3	ENSG00000130956	HABP4	hyaluronan binding protein 4
291	hypo	Exon (uc002pdb.3/147912, exon 2 of 3)	19	46268043	46272497	4455	2	147912	uc002pdb.3	ENSG00000177045	SIX5	SIX homeobox 5
292	hypo	Intron (uc001gwu.3/89796, intron 1 of 28)	1	201617450	201796102	178653	1	89796	uc021phi.1	ENSG00000134369	NAV1	neuron navigator 1
293	hypo	Distal Intergenic	20	57875499	57901047	25549	1	1908	uc002yas.3	ENSG00000124205	EDN3	endothelin 3
294	hypo	Intron (uc001llz.1/85442, intron 20 of 29)	10	135010562	135016597	6036	1	85442	uc001lmb.1	ENSG00000171798	KNDC1	kinase non-catalytic C-lobe domain containing 1
295	hypo	Distal Intergenic	19	5205519	5340814	135296	2	5802	uc002mby.3	ENSG00000105426	PTPRS	protein tyrosine phosphatase receptor type S
296	hypo	Intron (uc001akc.3/63976, intron 3 of 16)	1	3044539	3044599	61	1	100422968	uc021oez.1	ENSG00000283572	MIR4251	microRNA 4251
297	hypo	Intron (uc001aya.2/1969, intron 3 of 16)	1	16450832	16482582	31751	2	1969	uc001aya.2	ENSG00000142627	EPHA2	EPH receptor A2
298	hypo	Intron (uc002yey.1/3785, intron 1 of 16)	20	62037542	62103993	66452	2	3785	uc002yey.1	ENSG00000075043	KCNQ2	potassium voltage-gated channel subfamily Q member 2
299	hypo	Promoter	23	68048840	68066029	17190	1	1947	uc004dxe.2	ENSG00000090776	EFNB1	ephrin B1
300	hypo	Promoter	18	14179096	14185386	6291	1	440482	uc010xag.2	NA	ANKRD20A5P	ankyrin repeat domain 20 family member A5, pseudogene

## Sheet: Table S2
Table S2 Detail annotation of top 300 early stage DMR
DMR No.	diff	annotation	geneChr	geneStart	geneEnd	geneLength	geneStrand	geneId	transcriptId	ENSEMBL	SYMBOL	GENENAME
1	hyper	Distal Intergenic	8	65486866	65494445	7580	2	401463	uc003xvh.4	ENSG00000254102	LOC401463	uncharacterized LOC401463
2	hyper	Promoter	7	105245221	105319609	74389	2	222255	uc003vdf.2	ENSG00000146776	ATXN7L1	ataxin 7 like 1
3	hyper	Intron (uc001ghe.3/5396, intron 1 of 4)	1	170633313	170708541	75229	1	5396	uc001ghf.3	ENSG00000116132	PRRX1	paired related homeobox 1
4	hyper	Downstream (1-2kb)	21	46409779	46414001	4223	2	727699	uc021wjz.1	ENSG00000234880	LINC00163	long intergenic non-protein coding RNA 163
5	hyper	Intron (uc002mtw.4/163051, intron 1 of 3)	19	12571998	12624647	52650	2	163051	uc002mtw.4	ENSG00000242852	ZNF709	zinc finger protein 709
6	hyper	Distal Intergenic	1	142697421	142713605	16185	2	100874392	uc031pnv.1	NA	ANKRD20A12P	ankyrin repeat domain 20 family member A12, pseudogene
7	hyper	Distal Intergenic	6	27661814	27678001	16188	1	100507173	uc021yrb.1	ENSG00000281706	LINC01012	long intergenic non-protein coding RNA 1012
8	hyper	Intron (uc021uuv.1/1572, intron 2 of 3)	19	41620353	41634281	13929	1	1572	uc002opv.1	ENSG00000197446	CYP2F1	cytochrome P450 family 2 subfamily F member 1
9	hyper	Distal Intergenic	2	119599747	119605759	6013	2	2019	uc002tlm.3	ENSG00000163064	EN1	engrailed homeobox 1
10	hyper	Distal Intergenic	13	95361879	95364389	2511	2	11166	uc001vma.3	ENSG00000125285	SOX21	SRY-box transcription factor 21
11	hyper	Exon (uc010tbb.2/9612, exon 15 of 49)	12	124824552	124979914	155363	2	9612	uc010tba.2	ENSG00000196498	NCOR2	nuclear receptor corepressor 2
12	hyper	Distal Intergenic	15	28735898	28735991	94	2	100616223	uc021sgn.1	ENSG00000276941	MIR4509-1	microRNA 4509-1
13	hyper	Intron (uc001ign.3/642394, intron 1 of 1)	10	1568825	1599179	30355	1	642394	uc001ign.3	ENSG00000205696	ADARB2-AS1	ADARB2 antisense RNA 1
14	hyper	Intron (uc001ghe.3/5396, intron 1 of 4)	1	170633313	170708541	75229	1	5396	uc001ghf.3	ENSG00000116132	PRRX1	paired related homeobox 1
15	hyper	Intron (uc010pvo.2/3707, intron 2 of 7)	1	226819391	226926876	107486	2	3707	uc010pvo.2	ENSG00000143772	ITPKB	inositol-trisphosphate 3-kinase B
16	hyper	Intron (uc002arz.2/54852, intron 1 of 8)	15	69591294	69699976	108683	1	54852	uc002arz.2	ENSG00000137819	PAQR5	progestin and adipoQ receptor family member 5
17	hyper	Promoter	5	140718354	140892548	174195	1	56113	uc003ljk.2	ENSG00000081853	PCDHGA2	protocadherin gamma subfamily A, 2
18	hyper	Intron (uc003eij.3/54946, intron 1 of 11)	3	125725200	125803134	77935	2	54946	uc003eij.3	ENSG00000114544	SLC41A3	solute carrier family 41 member 3
19	hyper	Distal Intergenic	1	47901689	47906363	4675	1	2306	uc001crm.3	ENSG00000186564	FOXD2	forkhead box D2
20	hyper	Intron (uc003fio.1/22871, intron 2 of 6)	3	173302477	173997440	694964	1	22871	uc010hww.1	ENSG00000169760	NLGN1	neuroligin 1
21	hyper	Intron (uc003qid.2/100507462, intron 1 of 3)	6	139094657	139114456	19800	1	25901	uc003qie.3	ENSG00000024862	CCDC28A	coiled-coil domain containing 28A
22	hyper	Intron (uc003xcp.2/23221, intron 3 of 11)	8	22857092	22877710	20619	1	23221	uc003xcq.2	ENSG00000008853	RHOBTB2	Rho related BTB domain containing 2
23	hyper	Promoter	2	241388836	241396117	7282	2	100130449	uc002vyy.1	ENSG00000218416	LOC100130449	uncharacterized LOC100130449
24	hyper	Distal Intergenic	2	71127720	71160575	32856	1	25806	uc002shh.3	ENSG00000116035	VAX2	ventral anterior homeobox 2
25	hyper	Intron (uc009zme.2/uc009zme.2, intron 2 of 2)	12	52463758	52471279	7522	1	60673	uc009zmd.3	ENSG00000123395	ATG101	autophagy related 101
26	hyper	Intron (uc011kwa.2/5799, intron 13 of 22)	7	157367028	157367114	87	2	406945	uc011kwb.1	ENSG00000207960	MIR153-2	microRNA 153-2
27	hyper	Downstream (<1kb)	21	46409779	46414001	4223	2	727699	uc021wjz.1	ENSG00000234880	LINC00163	long intergenic non-protein coding RNA 163
28	hyper	Downstream (<1kb)	16	21415834	21418956	3123	2	23117	uc010bwu.1	ENSG00000169246	NPIPB3	nuclear pore complex interacting protein family member B3
29	hyper	Promoter	22	44422184	44565112	142929	1	29780	uc010gzn.3	ENSG00000188677	PARVB	parvin beta
30	hyper	Intron (uc021ykx.1/51299, intron 1 of 2)	6	5998233	6004302	6070	2	51299	uc021ykx.1	ENSG00000124785	NRN1	neuritin 1
31	hyper	Promoter	3	172161081	172166246	5166	2	2693	uc003fib.2	ENSG00000121853	GHSR	growth hormone secretagogue receptor
32	hyper	Intron (uc010pvo.2/3707, intron 2 of 7)	1	226819391	226926876	107486	2	3707	uc010pvo.2	ENSG00000143772	ITPKB	inositol-trisphosphate 3-kinase B
33	hyper	Distal Intergenic	9	102117622	102128798	11177	2	100996569	uc004azi.1	ENSG00000271086	NAMA	non-protein coding RNA, associated with MAP kinase pathway and growth arrest
34	hyper	Distal Intergenic	2	175199821	175202268	2448	1	100131390	uc010zem.1	ENSG00000217236	SP9	Sp9 transcription factor
35	hyper	Promoter	8	32504251	32600770	96520	1	3084	uc003xiy.3	ENSG00000157168	NRG1	neuregulin 1
36	hyper	Distal Intergenic	13	114005164	114018463	13300	2	79774	uc010agv.1	ENSG00000139835	GRTP1	growth hormone regulated TBC protein 1
37	hyper	Distal Intergenic	15	96876569	96883492	6924	1	7026	uc010urk.2	ENSG00000185551	NR2F2	nuclear receptor subfamily 2 group F member 2
38	hyper	Distal Intergenic	9	79634571	79635869	1299	1	442425	uc004ako.1	ENSG00000204612	FOXB2	forkhead box B2
39	hyper	Promoter	8	92967195	93029908	62714	2	862	uc003yfb.2	ENSG00000079102	RUNX1T1	RUNX1 partner transcriptional co-repressor 1
40	hyper	Intron (uc001vui.3/22821, intron 1 of 23)	13	114747194	114843438	96245	2	22821	uc010tkk.2	ENSG00000185989	RASA3	RAS p21 protein activator 3
41	hyper	Intron (uc002dof.3/9951, intron 1 of 1)	16	25703347	26149009	445663	1	9951	uc002dof.3	ENSG00000182601	HS3ST4	heparan sulfate-glucosamine 3-sulfotransferase 4
42	hyper	Promoter	19	17634110	17664648	30539	1	199786	uc021uqj.1	ENSG00000167483	NIBAN3	niban apoptosis regulator 3
43	hyper	Exon (uc002cvp.2/84464, exon 12 of 15)	16	3589036	3627392	38357	2	197358	uc010btn.3	ENSG00000167984	NLRC3	NLR family CARD domain containing 3
44	hyper	Intron (uc002nko.1/9454, intron 4 of 6)	19	19017769	19045219	27451	2	9454	uc002nko.1	ENSG00000051128	HOMER3	homer scaffold protein 3
45	hyper	Distal Intergenic	2	64412213	64432619	20407	2	150992	uc021vio.1	ENSG00000230923	LINC00309	long intergenic non-protein coding RNA 309
46	hyper	3' UTR	15	79044379	79045734	1356	1	646938	uc002bei.3	ENSG00000238166	LOC646938	TBC1 domain family member 2B pseudogene
47	hyper	Intron (uc021vim.1/5013, intron 3 of 4)	2	63277937	63284966	7030	1	5013	uc010ypt.2	ENSG00000115507	OTX1	orthodenticle homeobox 1
48	hyper	Exon (uc031sqy.1/100271873, exon 1 of 1)	6	160424323	160428696	4374	2	100271873	uc031sqx.1	ENSG00000268257	AIRN	antisense of IGF2R non-protein coding RNA
49	hyper	Promoter	5	140723601	140892548	168948	1	56112	uc003ljm.2	ENSG00000254245	PCDHGA3	protocadherin gamma subfamily A, 3
50	hyper	Intron (uc003zpi.1/4507, intron 4 of 4)	9	21967751	21994490	26740	2	1029	uc003zpl.3	ENSG00000147889	CDKN2A	cyclin dependent kinase inhibitor 2A
51	hyper	Distal Intergenic	17	80317123	80321652	4530	1	400629	uc002keq.3	ENSG00000182459	TEX19	testis expressed 19
52	hyper	Distal Intergenic	8	101715144	101734315	19172	2	26986	uc011lhd.1	ENSG00000070756	PABPC1	poly(A) binding protein cytoplasmic 1
53	hyper	Distal Intergenic	4	1005934	1020686	14753	1	53834	uc010ibo.3	ENSG00000127418	FGFRL1	fibroblast growth factor receptor like 1
54	hyper	Intron (uc001ndp.4/79096, intron 4 of 8)	11	47185849	47195391	9543	2	84364	uc010rha.2	ENSG00000149182	ARFGAP2	ADP ribosylation factor GTPase activating protein 2
55	hyper	Distal Intergenic	17	74942332	74946471	4140	1	146664	uc002jtj.3	ENSG00000167889	MGAT5B	alpha-1,6-mannosylglycoprotein 6-beta-N-acetylglucosaminyltransferase B
56	hyper	Promoter	7	100875373	100881227	5855	2	24146	uc003uyg.2	ENSG00000106404	CLDN15	claudin 15
57	hyper	Promoter	7	540415	553104	12690	2	5154	uc003sit.1	ENSG00000197461	PDGFA	platelet derived growth factor subunit A
58	hyper	Intron (uc003fko.3/uc003fko.3, intron 2 of 13)	3	180630234	180700539	70306	1	8087	uc003fkp.3	ENSG00000114416	FXR1	FMR1 autosomal homolog 1
59	hyper	Distal Intergenic	13	95361879	95364389	2511	2	11166	uc001vma.3	ENSG00000125285	SOX21	SRY-box transcription factor 21
60	hyper	Intron (uc003srv.3/30010, intron 2 of 2)	7	8473585	8792593	319009	1	30010	uc011jxh.2	ENSG00000122584	NXPH1	neurexophilin 1
61	hyper	Intron (uc002ufh.2/100526832, intron 3 of 5)	2	170590356	170608396	18041	1	151230	uc002ufi.2	ENSG00000213160	KLHL23	kelch like family member 23
62	hyper	Distal Intergenic	20	48249483	48330421	80939	2	9334	uc002xuu.4	ENSG00000158470	B4GALT5	beta-1,4-galactosyltransferase 5
63	hyper	Intron (uc001tpk.2/59341, intron 1 of 15)	12	110271153	110271241	89	1	100616454	uc021rdr.1	ENSG00000263510	MIR4497	microRNA 4497
64	hyper	Distal Intergenic	7	75931875	75933614	1740	1	3315	uc003uew.3	ENSG00000106211	HSPB1	heat shock protein family B (small) member 1
65	hyper	Distal Intergenic	15	28000023	28344458	344436	2	4948	uc001zbh.4	ENSG00000104044	OCA2	OCA2 melanosomal transmembrane protein
66	hyper	Distal Intergenic	2	71127720	71160575	32856	1	25806	uc002shh.3	ENSG00000116035	VAX2	ventral anterior homeobox 2
67	hyper	Exon (uc003bzv.3/8292, exon 17 of 17)	3	15469064	15484120	15057	1	85403	uc011avq.2	ENSG00000144597	EAF1	ELL associated factor 1
68	hyper	Exon (uc003ivc.2/90768, exon 4 of 4)	4	183065140	183271469	206330	1	55714	uc010irv.1	ENSG00000218336	TENM3	teneurin transmembrane protein 3
69	hyper	Intron (uc022bcz.1/50808, intron 4 of 4)	9	4709557	4726227	16671	2	50808	uc022bcz.1	ENSG00000147853	AK3	adenylate kinase 3
70	hyper	Distal Intergenic	1	142697421	142713605	16185	2	100874392	uc031pnv.1	NA	ANKRD20A12P	ankyrin repeat domain 20 family member A12, pseudogene
71	hyper	Distal Intergenic	17	62180	202633	140454	2	9501	uc021tmx.1	ENSG00000181031	RPH3AL	rabphilin 3A like (without C2 domains)
72	hyper	Distal Intergenic	9	78505560	78790478	284919	1	5125	uc004ajy.2	ENSG00000099139	PCSK5	proprotein convertase subtilisin/kexin type 5
73	hyper	Intron (uc003mzw.3/4739, intron 3 of 9)	6	11200606	11232915	32310	2	4739	uc003mzx.3	ENSG00000111859	NEDD9	neural precursor cell expressed, developmentally down-regulated 9
74	hyper	Exon (uc021vsy.2/7273, exon 275 of 312)	2	179390717	179393946	3230	2	7273	uc002umq.4	ENSG00000155657	TTN	titin
75	hyper	Distal Intergenic	9	130631694	130631774	81	2	100616429	uc022bnu.1	ENSG00000263979	MIR4672	microRNA 4672
76	hyper	Intron (uc010tkk.2/22821, intron 14 of 23)	13	114786880	114801669	14790	2	22821	uc010aha.1	ENSG00000185989	RASA3	RAS p21 protein activator 3
77	hyper	3' UTR	7	151049898	151057985	8088	1	51667	uc011kvj.1	ENSG00000013374	NUB1	negative regulator of ubiquitin like proteins 1
78	hyper	Intron (uc001vvq.1/uc001vvq.1, intron 4 of 4)	14	19894369	19904572	10204	1	414763	uc001vvt.3	NA	BMS1P18	BMS1 pseudogene 18
79	hyper	Intron (uc010tkk.2/22821, intron 3 of 23)	13	114786880	114801669	14790	2	22821	uc010aha.1	ENSG00000185989	RASA3	RAS p21 protein activator 3
80	hyper	Exon (uc002xjc.3/140679, exon 2 of 2)	20	37353105	37358015	4911	1	140679	uc002xjc.3	ENSG00000101438	SLC32A1	solute carrier family 32 member 1
81	hyper	Exon (uc003jde.3/79192, exon 2 of 4)	5	3596168	3601517	5350	1	79192	uc003jde.3	ENSG00000170549	IRX1	iroquois homeobox 1
82	hyper	Intron (uc003mxw.3/100526836, intron 4 of 12)	6	7888938	7911047	22110	2	81567	uc010joa.2	ENSG00000239264	TXNDC5	thioredoxin domain containing 5
83	hyper	Intron (uc003aqs.1/164656, intron 3 of 17)	22	37461479	37499693	38215	2	164656	uc003aqs.1	ENSG00000187045	TMPRSS6	transmembrane serine protease 6
84	hyper	Intron (uc002bov.2/374655, intron 1 of 4)	15	90544752	90625432	80681	1	374655	uc002bov.2	ENSG00000140548	ZNF710	zinc finger protein 710
85	hyper	Distal Intergenic	23	95592085	95592901	817	2	643486	uc010nmx.3	ENSG00000271209	BRDTP1	bromodomain testis associated pseudogene 1
86	hyper	Distal Intergenic	2	232573235	232578250	5016	1	5757	uc002vsb.4	ENSG00000187514	PTMA	prothymosin alpha
87	hyper	Intron (uc001har.3/3814, intron 2 of 2)	1	204159469	204165619	6151	2	3814	uc001har.3	ENSG00000170498	KISS1	KiSS-1 metastasis suppressor
88	hyper	Intron (uc003dlj.1/8618, intron 8 of 9)	3	62384021	62467544	83524	2	8618	uc003dlj.1	ENSG00000163618	CADPS	calcium dependent secretion activator
89	hyper	Intron (uc003gif.3/4487, intron 1 of 1)	4	4861392	4865660	4269	1	4487	uc003gif.3	ENSG00000163132	MSX1	msh homeobox 1
90	hyper	Downstream (<1kb)	23	153733327	153744566	11240	2	60343	uc004fls.2	ENSG00000071889	FAM3A	FAM3 metabolism regulating signaling molecule A
91	hyper	Intron (uc002lvy.4/84823, intron 2 of 11)	19	2425622	2427875	2254	2	26517	uc002lvx.1	ENSG00000099800	TIMM13	translocase of inner mitochondrial membrane 13
92	hyper	Distal Intergenic	2	162274406	162281573	7168	1	10716	uc010foy.2	ENSG00000136535	TBR1	T-box brain transcription factor 1
93	hyper	Distal Intergenic	19	16435651	16438339	2689	1	10365	uc002ndw.3	ENSG00000127528	KLF2	Kruppel like factor 2
94	hyper	Intron (uc002bmh.2/4916, intron 11 of 15)	15	88520596	88576276	55681	2	4916	uc010bni.2	ENSG00000140538	NTRK3	neurotrophic receptor tyrosine kinase 3
95	hyper	Intron (uc001aja.4/6497, intron 1 of 6)	1	2281853	2284100	2248	2	100129534	uc001ajc.3	ENSG00000269896	LOC100129534	small nuclear ribonucleoprotein polypeptide N pseudogene
96	hyper	Intron (uc002wqz.2/10483, intron 1 of 19)	20	18488607	18542059	53453	1	10483	uc002wrc.2	ENSG00000101310	SEC23B	SEC23 homolog B, COPII coat complex component
97	hyper	Distal Intergenic	10	42827314	42863493	36180	2	441666	uc010qey.2	ENSG00000215146	LOC441666	zinc finger protein 91 pseudogene
98	hyper	Distal Intergenic	2	71127720	71160575	32856	1	25806	uc002shh.3	ENSG00000116035	VAX2	ventral anterior homeobox 2
99	hyper	Distal Intergenic	7	63081468	63081547	80	1	100422917	uc022aes.1	ENSG00000264426	MIR4283-1	microRNA 4283-1
100	hyper	Distal Intergenic	1	201617450	201796102	178653	1	89796	uc001gwu.3	ENSG00000134369	NAV1	neuron navigator 1
101	hyper	Exon (uc003lit.3/56129, exon 1 of 1)	5	140552243	140555957	3715	1	56129	uc003lit.3	ENSG00000113212	PCDHB7	protocadherin beta 7
102	hyper	Distal Intergenic	2	177015031	177015140	110	1	406903	uc010zey.2	ENSG00000207744	MIR10B	microRNA 10b
103	hyper	Exon (uc010mbn.2/116039, exon 2 of 3)	8	99956631	99964326	7696	1	116039	uc011lgx.2	ENSG00000164920	OSR2	odd-skipped related transciption factor 2
104	hyper	Distal Intergenic	9	43624502	43630730	6229	2	389730	uc011lrb.2	ENSG00000185775	SPATA31A6	SPATA31 subfamily A member 6
105	hyper	Intron (uc010tbb.2/9612, intron 13 of 48)	12	124824552	124979914	155363	2	9612	uc010tba.2	ENSG00000196498	NCOR2	nuclear receptor corepressor 2
106	hyper	Exon (uc001aqb.4/5293, exon 8 of 24)	1	9770163	9789172	19010	1	5293	uc001aqe.4	ENSG00000171608	PIK3CD	phosphatidylinositol-4,5-bisphosphate 3-kinase catalytic subunit delta
107	hyper	Intron (uc001hos.1/149111, intron 1 of 5)	1	224804179	224928249	124071	1	149111	uc001hos.1	ENSG00000143786	CNIH3	cornichon family AMPA receptor auxiliary protein 3
108	hyper	5' UTR	2	105977283	106015575	38293	2	2274	uc002tcv.3	ENSG00000115641	FHL2	four and a half LIM domains 2
109	hyper	Intron (uc010ghk.2/64405, intron 2 of 11)	20	44838460	44849488	11029	2	64405	uc002xrn.2	ENSG00000149654	CDH22	cadherin 22
110	hyper	5' UTR	20	6021192	6034726	13535	2	164312	uc002wmo.3	ENSG00000125872	LRRN4	leucine rich repeat neuronal 4
111	hyper	Intron (uc011bkq.1/6184, intron 1 of 9)	3	128338813	128369719	30907	2	6184	uc003ekr.1	ENSG00000163902	RPN1	ribophorin I
112	hyper	Distal Intergenic	19	45147098	45162362	15265	1	5817	uc010ejs.3	ENSG00000073008	PVR	PVR cell adhesion molecule
113	hyper	Intron (uc031rxg.1/uc031rxg.1, intron 23 of 450)	22	22599200	22599926	727	1	7441	uc002zvx.1	ENSG00000169575	VPREB1	V-set pre-B cell surrogate light chain 1
114	hyper	Distal Intergenic	22	40859225	41032690	173466	2	57591	uc003ayy.1	ENSG00000196588	MRTFA	myocardin related transcription factor A
115	hyper	Promoter	5	148737634	148749221	11588	1	78991	uc010jgz.2	ENSG00000145882	PCYOX1L	prenylcysteine oxidase 1 like
116	hyper	Promoter	5	140718354	140892548	174195	1	56113	uc003ljk.2	ENSG00000081853	PCDHGA2	protocadherin gamma subfamily A, 2
117	hyper	Intron (uc002ktt.2/2627, intron 2 of 6)	18	19750894	19782491	31598	1	2627	uc002ktu.2	ENSG00000141448	GATA6	GATA binding protein 6
118	hyper	3' UTR	23	153733327	153744566	11240	2	60343	uc004fls.2	ENSG00000071889	FAM3A	FAM3 metabolism regulating signaling molecule A
119	hyper	Promoter	21	43919742	44001550	81809	1	54020	uc002zbi.3	ENSG00000160190	SLC37A1	solute carrier family 37 member 1
120	hyper	Intron (uc001ykj.4/5527, intron 3 of 4)	14	102276140	102394328	118189	1	5527	uc001ykp.3	ENSG00000078304	PPP2R5C	protein phosphatase 2 regulatory subunit B'gamma
121	hyper	Downstream (1-2kb)	11	76368568	76381791	13224	2	2615	uc001oxr.4	ENSG00000137507	LRRC32	leucine rich repeat containing 32
122	hyper	Distal Intergenic	8	1244294	1250827	6534	2	286083	uc022aqn.1	ENSG00000275427	LOC286083	uncharacterized LOC286083
123	hyper	Distal Intergenic	6	17102489	17131603	29115	1	401236	uc021ymc.1	ENSG00000230873	STMND1	stathmin domain containing 1
124	hyper	Distal Intergenic	1	31205315	31230683	25369	2	7805	uc001bsc.2	ENSG00000162511	LAPTM5	lysosomal protein transmembrane 5
125	hyper	Promoter	7	128432050	128462187	30138	1	64753	uc003vnv.2	ENSG00000128596	CCDC136	coiled-coil domain containing 136
126	hyper	Exon (uc001vvs.1/uc001vvs.1, exon 8 of 8)	14	19894369	19904572	10204	1	414763	uc001vvt.3	NA	BMS1P18	BMS1 pseudogene 18
127	hyper	Intron (uc003eij.3/54946, intron 1 of 11)	3	125725200	125803134	77935	2	54946	uc003eij.3	ENSG00000114544	SLC41A3	solute carrier family 41 member 3
128	hyper	Promoter	3	189674517	189838908	164392	2	55214	uc011bsk.2	ENSG00000090530	P3H2	prolyl 3-hydroxylase 2
129	hyper	Distal Intergenic	5	148786440	148812397	25958	1	728264	uc021yfm.1	NA	CARMN	cardiac mesoderm enhancer-associated non-coding RNA
130	hyper	Intron (uc003zpi.1/4507, intron 4 of 4)	9	21967138	21967753	616	1	51198	uc011lnm.3	NA	CDKN2A-DT	CDKN2A divergent transcript
131	hyper	Distal Intergenic	2	16082046	16087129	5084	1	4613	uc010yjr.2	ENSG00000134323	MYCN	MYCN proto-oncogene, bHLH transcription factor
132	hyper	Distal Intergenic	24	535079	570146	35068	1	6473	uc004fov.3	ENSG00000185960	SHOX	short stature homeobox
133	hyper	Intron (uc002sjs.3/10617, intron 7 of 9)	2	74056125	74094295	38171	1	10617	uc002sjv.3	ENSG00000124356	STAMBP	STAM binding protein
134	hyper	Distal Intergenic	16	23847300	24231932	384633	1	5579	uc002dmd.3	ENSG00000166501	PRKCB	protein kinase C beta
135	hyper	Intron (uc002mbu.1/5802, intron 1 of 30)	19	5158506	5340814	182309	2	5802	uc002mbu.1	ENSG00000105426	PTPRS	protein tyrosine phosphatase receptor type S
136	hyper	Distal Intergenic	1	142697421	142713605	16185	2	100874392	uc031pnv.1	NA	ANKRD20A12P	ankyrin repeat domain 20 family member A12, pseudogene
137	hyper	Intron (uc001qnn.1/7450, intron 13 of 51)	12	6058040	6233836	175797	2	7450	uc001qnn.1	ENSG00000110799	VWF	von Willebrand factor
138	hyper	Distal Intergenic	8	144635557	144645231	9675	1	79792	uc010mfe.3	ENSG00000104518	GSDMD	gasdermin D
139	hyper	Intron (uc003vot.3/23382, intron 1 of 16)	7	128864855	129070052	205198	1	23382	uc011kov.2	ENSG00000158467	AHCYL2	adenosylhomocysteinase like 2
140	hyper	Promoter	2	218712233	218770184	57952	2	7145	uc010fvj.1	ENSG00000079308	TNS1	tensin 1
141	hyper	Intron (uc002zti.1/uc002zti.1, intron 1 of 1)	22	21319418	21335649	16232	1	150209	uc002ztj.2	ENSG00000183773	AIFM3	apoptosis inducing factor mitochondria associated 3
142	hyper	Promoter	2	176964530	176965488	959	1	3238	uc010zev.1	ENSG00000170178	HOXD12	homeobox D12
143	hyper	Intron (uc002pty.1/9622, intron 2 of 2)	19	51411615	51412392	778	2	9622	uc002pud.1	ENSG00000167749	KLK4	kallikrein related peptidase 4
144	hyper	Distal Intergenic	8	70963886	70983562	19677	2	63978	uc003xym.3	ENSG00000147596	PRDM14	PR/SET domain 14
145	hyper	Intron (uc011kwa.2/5799, intron 14 of 22)	7	157367028	157367114	87	2	406945	uc011kwb.1	ENSG00000207960	MIR153-2	microRNA 153-2
146	hyper	Distal Intergenic	6	30457183	30460360	3178	1	3133	uc011dmg.2	ENSG00000204592	HLA-E	major histocompatibility complex, class I, E
147	hyper	Distal Intergenic	24	255631	297690	42060	2	28227	uc011nah.2	ENSG00000167393	PPP2R3B	protein phosphatase 2 regulatory subunit B''beta
148	hyper	Downstream (<1kb)	16	21415834	21418956	3123	2	23117	uc010bwu.1	ENSG00000169246	NPIPB3	nuclear pore complex interacting protein family member B3
149	hyper	Distal Intergenic	5	148786440	148812397	25958	1	728264	uc021yfm.1	NA	CARMN	cardiac mesoderm enhancer-associated non-coding RNA
150	hyper	3' UTR	15	101459460	101529704	70245	1	79705	uc002bwq.1	ENSG00000154237	LRRK1	leucine rich repeat kinase 1
151	hypo	Intron (uc001ign.3/642394, intron 1 of 1)	10	1568825	1599179	30355	1	642394	uc001ign.3	ENSG00000205696	ADARB2-AS1	ADARB2 antisense RNA 1
152	hypo	Promoter	17	14207057	14209062	2006	1	84815	uc010vvv.2	ENSG00000266709	MGC12916	uncharacterized protein MGC12916
153	hypo	Intron (uc001ign.3/642394, intron 1 of 1)	10	1568825	1599179	30355	1	642394	uc001ign.3	ENSG00000205696	ADARB2-AS1	ADARB2 antisense RNA 1
154	hypo	Intron (uc001ign.3/642394, intron 1 of 1)	10	1568825	1599179	30355	1	642394	uc001ign.3	ENSG00000205696	ADARB2-AS1	ADARB2 antisense RNA 1
155	hypo	Intron (uc002chk.3/146325, intron 1 of 2)	16	610422	615529	5108	1	146325	uc002chk.3	ENSG00000161992	PRR35	proline rich 35
156	hypo	Distal Intergenic	5	3417266	3536208	118943	2	285577	uc003jdd.3	ENSG00000248118	LINC01019	long intergenic non-protein coding RNA 1019
157	hypo	Downstream (2-3kb)	21	44869904	44873771	3868	1	284836	uc002zdg.3	ENSG00000188660	LINC00319	long intergenic non-protein coding RNA 319
158	hypo	Intron (uc001uit.4/283383, intron 10 of 24)	12	131438452	131626008	187557	1	283383	uc010tbm.2	ENSG00000111452	ADGRD1	adhesion G protein-coupled receptor D1
159	hypo	Promoter	17	14207057	14209062	2006	1	84815	uc010vvv.2	ENSG00000266709	MGC12916	uncharacterized protein MGC12916
160	hypo	Intron (uc001ign.3/642394, intron 1 of 1)	10	1568825	1599179	30355	1	642394	uc001ign.3	ENSG00000205696	ADARB2-AS1	ADARB2 antisense RNA 1
161	hypo	Intron (uc010hcf.2/2917, intron 8 of 11)	3	7493468	7678128	184661	1	2917	uc010hch.1	ENSG00000196277	GRM7	glutamate metabotropic receptor 7
162	hypo	Distal Intergenic	2	279561	288308	8748	2	285016	uc002qwi.4	ENSG00000189292	ALKAL2	ALK and LTK ligand 2
163	hypo	Distal Intergenic	15	21932514	21940739	8226	2	646214	uc010tzj.1	NA	LOC646214	p21 (RAC1) activated kinase 2 pseudogene
164	hypo	Exon (uc001dvp.2/uc001dvp.2, exon 1 of 2)	1	108771542	108786703	15162	2	148545	uc009wen.2	ENSG00000196427	NBPF4	NBPF member 4
165	hypo	Intron (uc002pqo.3/79735, intron 13 of 16)	19	50391432	50391487	56	1	100616314	uc021uxz.2	ENSG00000284394	MIR4750	microRNA 4750
166	hypo	Intron (uc001qjz.2/775, intron 46 of 46)	12	2785167	2800323	15157	2	100652846	uc001qkx.2	ENSG00000246627	CACNA1C-AS1	CACNA1C antisense RNA 1
167	hypo	Intron (uc004cen.3/1757, intron 1 of 8)	9	136528684	136568823	40140	2	1757	uc004cen.3	ENSG00000123453	SARDH	sarcosine dehydrogenase
168	hypo	Promoter	19	50391432	50391487	56	1	100616314	uc021uxz.2	ENSG00000284394	MIR4750	microRNA 4750
169	hypo	Distal Intergenic	15	21184394	21188751	4358	1	348120	uc001ytx.3	ENSG00000258710	LINC01193	long intergenic non-protein coding RNA 1193
170	hypo	Intron (uc002xze.1/164284, intron 3 of 3)	20	57034426	57089949	55524	2	164284	uc002xze.1	ENSG00000198768	APCDD1L	APC down-regulated 1 like
171	hypo	Intron (uc001cfu.1/9783, intron 1 of 7)	1	41086352	41131324	44973	2	9783	uc001cfu.1	ENSG00000117016	RIMS3	regulating synaptic membrane exocytosis 3
172	hypo	Exon (uc021pcp.1/uc021pcp.1, exon 1 of 1)	1	161475205	161489360	14156	1	2212	uc001gam.3	ENSG00000143226	FCGR2A	Fc fragment of IgG receptor IIa
173	hypo	Intron (uc002ldc.3/9811, intron 10 of 11)	18	46286575	46389586	103012	1	9811	uc002lde.4	ENSG00000134030	CTIF	cap binding complex dependent translation initiation factor
174	hypo	Intron (uc001yac.4/4287, intron 1 of 10)	14	92524896	92572965	48070	2	4287	uc001yac.4	ENSG00000066427	ATXN3	ataxin 3
175	hypo	Distal Intergenic	6	168841831	169068674	226844	1	64094	uc003qwr.2	ENSG00000112562	SMOC2	SPARC related modular calcium binding 2
176	hypo	Promoter	4	2061239	2070816	9578	1	339983	uc003geq.2	ENSG00000185818	NAT8L	N-acetyltransferase 8 like
177	hypo	3' UTR	19	405443	409170	3728	2	126567	uc002loo.3	ENSG00000183186	C2CD4C	C2 calcium dependent domain containing 4C
178	hypo	Distal Intergenic	10	131641563	131641638	76	2	100422873	uc021qaw.1	ENSG00000266676	MIR4297	microRNA 4297
179	hypo	Promoter	6	52842746	52860178	17433	2	2941	uc003pbf.3	ENSG00000170899	GSTA4	glutathione S-transferase alpha 4
180	hypo	Distal Intergenic	15	21932514	21940739	8226	2	646214	uc010tzj.1	NA	LOC646214	p21 (RAC1) activated kinase 2 pseudogene
181	hypo	Downstream (2-3kb)	21	44869904	44873771	3868	1	284836	uc002zdg.3	ENSG00000188660	LINC00319	long intergenic non-protein coding RNA 319
182	hypo	3' UTR	17	61994563	61996198	1636	2	2688	uc002jdi.3	ENSG00000259384	GH1	growth hormone 1
183	hypo	Distal Intergenic	2	234160217	234204320	44104	1	55054	uc002vtx.2	ENSG00000085978	ATG16L1	autophagy related 16 like 1
184	hypo	Promoter	19	1816158	1816237	80	2	100302210	uc021umm.1	ENSG00000284216	MIR1909	microRNA 1909
185	hypo	Distal Intergenic	17	59529779	59562471	32693	1	9496	uc010ddo.3	ENSG00000121075	TBX4	T-box transcription factor 4
186	hypo	Distal Intergenic	10	131641563	131641638	76	2	100422873	uc021qaw.1	ENSG00000266676	MIR4297	microRNA 4297
187	hypo	Intron (uc002chk.3/146325, intron 1 of 2)	16	610422	615529	5108	1	146325	uc002chk.3	ENSG00000161992	PRR35	proline rich 35
188	hypo	Intron (uc001ccw.3/79647, intron 1 of 4)	1	39456916	39471737	14822	1	79647	uc010oiq.2	ENSG00000174574	AKIRIN1	akirin 1
189	hypo	Intron (uc002jjn.3/23580, intron 1 of 1)	17	71279763	71307054	27292	2	23580	uc002jjn.3	ENSG00000179604	CDC42EP4	CDC42 effector protein 4
190	hypo	Distal Intergenic	15	21932514	21940739	8226	2	646214	uc010tzj.1	NA	LOC646214	p21 (RAC1) activated kinase 2 pseudogene
191	hypo	Exon (uc002wcm.3/129807, exon 3 of 4)	2	242752030	242758739	6710	1	129807	uc002wcp.2	ENSG00000204099	NEU4	neuraminidase 4
192	hypo	Intron (uc004ana.4/55582, intron 1 of 17)	9	86451615	86536380	84766	2	55582	uc004ana.4	ENSG00000165115	KIF27	kinesin family member 27
193	hypo	Exon (uc010wdl.1/729873, exon 8 of 13)	17	36337528	36347082	9555	2	729873	uc010wdl.1	ENSG00000274611	TBC1D3	TBC1 domain family member 3
194	hypo	Intron (uc001ign.3/642394, intron 1 of 1)	10	1568825	1599179	30355	1	642394	uc001ign.3	ENSG00000205696	ADARB2-AS1	ADARB2 antisense RNA 1
195	hypo	Distal Intergenic	4	134070470	134074404	3935	1	57575	uc003igz.3	ENSG00000138650	PCDH10	protocadherin 10
196	hypo	Distal Intergenic	15	21184394	21188751	4358	1	348120	uc001ytx.3	ENSG00000258710	LINC01193	long intergenic non-protein coding RNA 1193
197	hypo	Promoter	15	20613650	20711433	97784	2	283755	uc001yth.4	ENSG00000180229	HERC2P3	hect domain and RLD 2 pseudogene 3
198	hypo	Distal Intergenic	4	134070470	134074404	3935	1	57575	uc003igz.3	ENSG00000138650	PCDH10	protocadherin 10
199	hypo	Distal Intergenic	16	14844670	14859315	14646	1	642778	uc002dct.4	ENSG00000224712	NPIPA3	nuclear pore complex interacting protein family member A3
200	hypo	Promoter	7	5642503	5646287	3785	1	6624	uc003sov.3	ENSG00000075618	FSCN1	fascin actin-bundling protein 1
201	hypo	Distal Intergenic	6	168841831	169068674	226844	1	64094	uc003qwr.2	ENSG00000112562	SMOC2	SPARC related modular calcium binding 2
202	hypo	Promoter	19	39514663	39523198	8536	2	126433	uc002okh.3	ENSG00000161243	FBXO27	F-box protein 27
203	hypo	Intron (uc002cwz.3/23295, intron 1 of 16)	16	4674825	4740975	66151	1	23295	uc010uxq.2	ENSG00000102858	MGRN1	mahogunin ring finger 1
204	hypo	Distal Intergenic	4	134070470	134074404	3935	1	57575	uc003igz.3	ENSG00000138650	PCDH10	protocadherin 10
205	hypo	Distal Intergenic	4	134070470	134074404	3935	1	57575	uc003igz.3	ENSG00000138650	PCDH10	protocadherin 10
206	hypo	Distal Intergenic	4	134070470	134074404	3935	1	57575	uc003igz.3	ENSG00000138650	PCDH10	protocadherin 10
207	hypo	Intron (uc003atr.3/11078, intron 11 of 23)	22	38142241	38172563	30323	1	11078	uc003atw.3	ENSG00000100106	TRIOBP	TRIO and F-actin binding protein
208	hypo	Exon (uc001lsx.1/4583, exon 20 of 51)	11	1074875	1104417	29543	1	4583	uc001lsx.1	ENSG00000198788	MUC2	mucin 2, oligomeric mucus/gel-forming
209	hypo	Promoter	17	59529779	59562471	32693	1	9496	uc010ddo.3	ENSG00000121075	TBX4	T-box transcription factor 4
210	hypo	Distal Intergenic	22	50356295	50357720	1426	1	415116	uc011arj.2	ENSG00000198355	PIM3	Pim-3 proto-oncogene, serine/threonine kinase
211	hypo	Distal Intergenic	10	131934639	131977932	43294	1	10539	uc001lkm.2	ENSG00000108010	GLRX3	glutaredoxin 3
212	hypo	Intron (uc010skn.2/29951, intron 2 of 9)	12	41582250	41968392	386143	1	29951	uc010skn.2	ENSG00000165966	PDZRN4	PDZ domain containing ring finger 4
213	hypo	Distal Intergenic	8	7627106	7628835	1730	1	441328	uc031tad.1	NA	FAM90A10P	putative protein FAM90A10
214	hypo	Exon (uc001ukz.1/2802, exon 15 of 24)	12	133302254	133338451	36198	2	23141	uc001ukx.2	ENSG00000176915	ANKLE2	ankyrin repeat and LEM domain containing 2
215	hypo	Distal Intergenic	2	279561	288308	8748	2	285016	uc002qwi.4	ENSG00000189292	ALKAL2	ALK and LTK ligand 2
216	hypo	Intron (uc003xgi.3/55872, intron 1 of 7)	8	27667138	27695349	28212	2	55872	uc003xgi.3	ENSG00000168078	PBK	PDZ binding kinase
217	hypo	Distal Intergenic	17	79418130	79418214	85	2	100422944	uc021ufa.1	ENSG00000266189	MIR3186	microRNA 3186
218	hypo	Promoter	8	22077216	22089851	12636	2	9796	uc003xbj.4	ENSG00000168490	PHYHIP	phytanoyl-CoA 2-hydroxylase interacting protein
219	hypo	Intron (uc001vjl.1/9882, intron 8 of 20)	13	75858809	75890739	31931	2	9882	uc010thu.1	ENSG00000136111	TBC1D4	TBC1 domain family member 4
220	hypo	3' UTR	1	26798902	26803133	4232	1	3151	uc001bmp.4	ENSG00000198830	HMGN2	high mobility group nucleosomal binding domain 2
221	hypo	Promoter	6	52842746	52860178	17433	2	2941	uc003pbf.3	ENSG00000170899	GSTA4	glutathione S-transferase alpha 4
222	hypo	Distal Intergenic	22	50356295	50357720	1426	1	415116	uc011arj.2	ENSG00000198355	PIM3	Pim-3 proto-oncogene, serine/threonine kinase
223	hypo	Intron (uc001uit.4/283383, intron 19 of 24)	12	131589376	131626008	36633	1	283383	uc009zyp.3	ENSG00000111452	ADGRD1	adhesion G protein-coupled receptor D1
224	hypo	Intron (uc002ybn.2/1002, intron 2 of 15)	20	60074477	60515673	441197	1	1002	uc002ybr.2	ENSG00000179242	CDH4	cadherin 4
225	hypo	Intron (uc031rom.1/uc031rom.1, intron 40 of 41)	2	89111884	89111968	85	1	100616399	uc021vks.1	ENSG00000265510	MIR4436A	microRNA 4436a
226	hypo	Distal Intergenic	19	23299777	23330017	30241	1	100129543	uc031rkc.1	ENSG00000183850	ZNF730	zinc finger protein 730
227	hypo	Intron (uc010whp.2/672, intron 1 of 21)	17	41196312	41322420	126109	2	672	uc010whp.2	ENSG00000012048	BRCA1	BRCA1 DNA repair associated
228	hypo	Promoter	6	37450697	37467700	17004	2	154467	uc003ont.3	ENSG00000198937	CCDC167	coiled-coil domain containing 167
229	hypo	Distal Intergenic	6	170844204	170859529	15326	2	5689	uc003qxr.3	ENSG00000008018	PSMB1	proteasome 20S subunit beta 1
230	hypo	Intron (uc001hur.4/83932, intron 1 of 4)	1	231473682	231490769	17088	1	83932	uc001hut.4	ENSG00000010072	SPRTN	SprT-like N-terminal domain
231	hypo	Intron (uc004cen.3/1757, intron 1 of 8)	9	136528684	136568823	40140	2	1757	uc004cen.3	ENSG00000123453	SARDH	sarcosine dehydrogenase
232	hypo	Distal Intergenic	19	1286153	1301429	15277	1	1943	uc002lry.2	ENSG00000099617	EFNA2	ephrin A2
233	hypo	Promoter	23	73802811	73834461	31651	2	51132	uc004ebw.3	ENSG00000131263	RLIM	ring finger protein, LIM domain interacting
234	hypo	Intron (uc001clv.1/55182, intron 3 of 14)	1	45097704	45117395	19692	1	55182	uc010okz.2	ENSG00000187147	RNF220	ring finger protein 220
235	hypo	Distal Intergenic	18	21119694	21166581	46888	2	4864	uc010xba.1	ENSG00000141458	NPC1	NPC intracellular cholesterol transporter 1
236	hypo	Promoter	9	68726541	68767301	40761	1	100132352	uc010mnp.2	NA	FRG1HP	FSHD region gene 1 family member H, pseudogene
237	hypo	Intron (uc010axc.1/113146, intron 1 of 6)	14	105403591	105436820	33230	2	113146	uc001ypx.2	ENSG00000185567	AHNAK2	AHNAK nucleoprotein 2
238	hypo	Distal Intergenic	22	21737663	21743455	5793	1	150221	uc002zuq.4	ENSG00000183246	RIMBP3C	RIMS binding protein 3C
239	hypo	Exon (uc022bnx.1/1759, exon 4 of 13)	9	130928344	130966662	38319	2	25792	uc004btw.3	ENSG00000148337	CIZ1	CDKN1A interacting zinc finger protein 1
240	hypo	Distal Intergenic	1	118496288	118727848	231561	2	200162	uc001ehk.2	ENSG00000155761	SPAG17	sperm associated antigen 17
241	hypo	Intron (uc004cep.4/1757, intron 11 of 20)	9	136528684	136568823	40140	2	1757	uc004cen.3	ENSG00000123453	SARDH	sarcosine dehydrogenase
242	hypo	Intron (uc001yhc.3/283600, intron 3 of 5)	14	100789679	100796715	7037	1	283600	uc001yhd.3	ENSG00000140107	SLC25A47	solute carrier family 25 member 47
243	hypo	Distal Intergenic	9	115804174	115818996	14823	2	7539	uc011lxa.1	ENSG00000136866	ZFP37	ZFP37 zinc finger protein
244	hypo	3' UTR	17	76210277	76221716	11440	1	332	uc002jvi.3	ENSG00000089685	BIRC5	baculoviral IAP repeat containing 5
245	hypo	Intron (uc003xgi.3/55872, intron 1 of 7)	8	27667138	27695349	28212	2	55872	uc003xgi.3	ENSG00000168078	PBK	PDZ binding kinase
246	hypo	3' UTR	1	229728866	229761794	32929	2	27097	uc001htq.3	ENSG00000135801	TAF5L	TATA-box binding protein associated factor 5 like
247	hypo	Intron (uc002nur.4/5184, intron 12 of 14)	19	33877855	33879759	1905	2	5184	uc002nuq.4	ENSG00000124299	PEPD	peptidase D
248	hypo	Distal Intergenic	7	1272654	1276613	3960	1	340260	uc011jvw.2	ENSG00000164853	UNCX	UNC homeobox
249	hypo	Intron (uc003bve.1/3656, intron 11 of 12)	3	10290177	10321611	31435	1	9797	uc003bvg.2	ENSG00000157014	TATDN2	TatD DNase domain containing 2
250	hypo	Distal Intergenic	11	68822630	68858072	35443	1	219931	uc021qmo.1	ENSG00000162341	TPCN2	two pore segment channel 2
251	hypo	Exon (uc002loo.3/126567, exon 2 of 2)	19	405443	409170	3728	2	126567	uc002loo.3	ENSG00000183186	C2CD4C	C2 calcium dependent domain containing 4C
252	hypo	Intron (uc002zdm.4/8566, intron 1 of 10)	21	45148781	45158742	9962	1	8566	uc002zdp.3	ENSG00000160209	PDXK	pyridoxal kinase
253	hypo	Intron (uc002chk.3/146325, intron 1 of 2)	16	610422	615529	5108	1	146325	uc002chk.3	ENSG00000161992	PRR35	proline rich 35
254	hypo	Promoter	17	906758	915829	9072	2	29	uc002fsf.4	ENSG00000159842	ABR	ABR activator of RhoGEF and GTPase
255	hypo	3' UTR	22	18270416	18274433	4018	2	57553	uc010grd.2	ENSG00000243156	MICAL3	microtubule associated monooxygenase, calponin and LIM domain containing 3
256	hypo	Distal Intergenic	1	19401000	19408140	7141	2	23352	uc001bbf.3	ENSG00000127481	UBR4	ubiquitin protein ligase E3 component n-recognin 4
257	hypo	Intron (uc001cfu.1/9783, intron 1 of 7)	1	41086352	41131324	44973	2	9783	uc001cfu.1	ENSG00000117016	RIMS3	regulating synaptic membrane exocytosis 3
258	hypo	Distal Intergenic	21	44869904	44873771	3868	1	284836	uc002zdg.3	ENSG00000188660	LINC00319	long intergenic non-protein coding RNA 319
259	hypo	Intron (uc003ktf.2/28966, intron 1 of 5)	5	122181160	122344902	163743	1	28966	uc011cwo.2	ENSG00000064652	SNX24	sorting nexin 24
260	hypo	Distal Intergenic	10	33189246	33247293	58048	2	3688	uc001iwt.4	ENSG00000150093	ITGB1	integrin subunit beta 1
261	hypo	Distal Intergenic	10	320130	735608	415479	2	22982	uc001ifp.3	ENSG00000151240	DIP2C	disco interacting protein 2 homolog C
262	hypo	Distal Intergenic	4	134070470	134074404	3935	1	57575	uc003igz.3	ENSG00000138650	PCDH10	protocadherin 10
263	hypo	Promoter	23	130407483	130423403	15921	2	3547	uc004ewd.3	ENSG00000147255	IGSF1	immunoglobulin superfamily member 1
264	hypo	Distal Intergenic	1	48226200	48462562	236363	2	388630	uc021ong.1	ENSG00000269113	TRABD2B	TraB domain containing 2B
265	hypo	Promoter	17	7349648	7359008	9361	1	1140	uc010vtz.1	ENSG00000170175	CHRNB1	cholinergic receptor nicotinic beta 1 subunit
266	hypo	Distal Intergenic	24	142991	170022	27032	1	55344	uc011nae.2	ENSG00000182378	PLCXD1	phosphatidylinositol specific phospholipase C X domain containing 1
267	hypo	Promoter	1	161228517	161255240	26724	1	654790	uc001gad.3	ENSG00000248485	PCP4L1	Purkinje cell protein 4 like 1
268	hypo	Promoter	19	36525887	36545172	19286	2	199745	uc010xtb.1	ENSG00000161277	THAP8	THAP domain containing 8
269	hypo	Exon (uc001rqt.3/1280, exon 4 of 4)	12	48366748	48369396	2649	2	1280	uc001rqt.3	ENSG00000139219	COL2A1	collagen type II alpha 1 chain
270	hypo	Intron (uc003ihs.3/4717, intron 4 of 5)	4	140211071	140222364	11294	2	4717	uc003ihs.3	ENSG00000109390	NDUFC1	NADH:ubiquinone oxidoreductase subunit C1
271	hypo	Exon (uc021pcv.1/uc021pcv.1, exon 1 of 1)	1	161475205	161489360	14156	1	2212	uc001gam.3	ENSG00000143226	FCGR2A	Fc fragment of IgG receptor IIa
272	hypo	Exon (uc002vzi.4/57140, exon 3 of 11)	2	241514919	241518149	3231	1	57140	uc002vzj.3	ENSG00000142327	RNPEPL1	arginyl aminopeptidase like 1
273	hypo	Intron (uc002osn.3/5452, intron 7 of 13)	19	42580290	42585720	5431	1	64763	uc002osm.4	ENSG00000105732	ZNF574	zinc finger protein 574
274	hypo	Promoter	8	22077216	22089851	12636	2	9796	uc003xbj.4	ENSG00000168490	PHYHIP	phytanoyl-CoA 2-hydroxylase interacting protein
275	hypo	Exon (uc021pco.1/uc021pco.1, exon 1 of 1)	1	161475205	161489360	14156	1	2212	uc001gam.3	ENSG00000143226	FCGR2A	Fc fragment of IgG receptor IIa
276	hypo	Distal Intergenic	4	134070470	134074404	3935	1	57575	uc003igz.3	ENSG00000138650	PCDH10	protocadherin 10
277	hypo	Intron (uc001hur.4/83932, intron 1 of 4)	1	231473682	231490769	17088	1	83932	uc001hut.4	ENSG00000010072	SPRTN	SprT-like N-terminal domain
278	hypo	Distal Intergenic	11	1411129	1478279	67151	1	9024	uc009ycv.1	ENSG00000174672	BRSK2	BR serine/threonine kinase 2
279	hypo	Intron (uc001jsm.3/5660, intron 1 of 13)	10	73576055	73611082	35028	2	5660	uc001jsm.3	ENSG00000197746	PSAP	prosaposin
280	hypo	Promoter	1	1682671	1711508	28838	2	65220	uc001aie.3	ENSG00000008130	NADK	NAD kinase
281	hypo	Distal Intergenic	16	32300868	32301302	435	2	390705	uc021tgz.1	NA	LOC390705	protein phosphatase 2 regulatory subunit B'', beta pseudogene
282	hypo	Distal Intergenic	22	37257030	37274059	17030	1	4689	uc003apy.4	ENSG00000100365	NCF4	neutrophil cytosolic factor 4
283	hypo	Promoter	11	63678693	63684316	5624	2	283248	uc001nyc.3	ENSG00000167771	RCOR2	REST corepressor 2
284	hypo	Intron (uc004can.4/84726, intron 10 of 30)	9	134346175	134375575	29401	1	84726	uc004cao.4	ENSG00000130723	PRRC2B	proline rich coiled-coil 2B
285	hypo	Promoter	23	56590026	56593443	3418	1	29978	uc004dus.3	ENSG00000188021	UBQLN2	ubiquilin 2
286	hypo	Promoter	17	72429836	72443568	13733	1	55890	uc002jkr.3	ENSG00000170412	GPRC5C	G protein-coupled receptor class C group 5 member C
287	hypo	Distal Intergenic	9	93825576	93837414	11839	2	100129316	uc004ard.1	NA	LOC100129316	uncharacterized LOC100129316
288	hypo	Intron (uc003xxg.1/79848, intron 1 of 18)	8	67976603	68108849	132247	1	79848	uc003xxj.3	ENSG00000104218	CSPP1	centrosome and spindle pole associated protein 1
289	hypo	Promoter	19	36525887	36545172	19286	2	199745	uc010xtb.1	ENSG00000161277	THAP8	THAP domain containing 8
290	hypo	Exon (uc021pce.1/uc021pce.1, exon 1 of 1)	1	161475205	161489360	14156	1	2212	uc001gam.3	ENSG00000143226	FCGR2A	Fc fragment of IgG receptor IIa
291	hypo	Promoter	15	20874797	20961480	86684	2	606	uc010tze.1	NA	NBEAP1	neurobeachin pseudogene 1
292	hypo	Intron (uc003jbu.3/10723, intron 17 of 23)	5	1063011	1063089	79	2	100616479	uc021xvy.1	ENSG00000263834	MIR4635	microRNA 4635
293	hypo	Intron (uc001xtc.1/85457, intron 1 of 3)	14	77564578	77583630	19053	1	85457	uc001xtd.3	ENSG00000198894	CIPC	CLOCK interacting pacemaker
294	hypo	Intron (uc004doj.3/2543, intron 3 of 5)	23	49363616	49373139	9524	1	2543	uc004dol.2	ENSG00000205777	GAGE1	G antigen 1
295	hypo	Promoter	20	61151513	61151583	71	1	406904	uc011aak.2	ENSG00000199017	MIR1-1	microRNA 1-1
296	hypo	Intron (uc002ltv.4/148229, intron 10 of 28)	19	1798760	1806159	7400	2	148229	uc002lty.1	ENSG00000130270	ATP8B3	ATPase phospholipid transporting 8B3
297	hypo	Distal Intergenic	3	14444076	14485850	41775	1	6533	uc010hee.2	ENSG00000131389	SLC6A6	solute carrier family 6 member 6
298	hypo	Distal Intergenic	22	49262582	49294198	31617	1	100128946	uc003bip.3	ENSG00000205632	LINC01310	long intergenic non-protein coding RNA 1310
299	hypo	Intron (uc003gue.4/11019, intron 1 of 3)	4	39460665	39479271	18607	1	11019	uc003gug.3	ENSG00000121897	LIAS	lipoic acid synthetase
300	hypo	Promoter	20	54823788	54824871	1084	1	4159	uc002xxb.2	ENSG00000124089	MC3R	melanocortin 3 receptor

## Sheet: Table S3
Table S3 KEGG pathway enrichment of top 300 early stage DMR
Term	Overlap	P-value	Adjusted P-value	Old P-value	Old Adjusted P-value	Odds Ratio	Combined Score	Genes
MicroRNAs in cancer	3/310	0.0271326	0.383542	0	0	4.92383	17.7603	MIR1-1;FSCN1;PDGFA
Fluid shear stress and atherosclerosis	2/139	0.0344493	0.383542	0	0	7.23394	24.3658	GSTA4;PDGFA
Neuroactive ligand-receptor interaction	3/341	0.0345751	0.383542	0	0	4.46518	15.0236	GHSR;CHRNB1;MC3R
Transcriptional misregulation in cancer	2/192	0.061459	0.383542	0	0	5.20211	14.5107	PDGFA;RUNX1T1
Focal adhesion	2/201	0.0665885	0.383542	0	0	4.96457	13.4501	PDGFA;PARVB
Nicotinate and nicotinamide metabolism	1/35	0.0709936	0.383542	0	0	14.2927	37.8065	NADK
Alanine, aspartate and glutamate metabolism	1/37	0.0748983	0.383542	0	0	13.4973	34.9799	NAT8L
Pathways in cancer	3/531	0.0999905	0.383542	0	0	2.83071	6.51822	GSTA4;PDGFA;RUNX1T1
Glutathione metabolism	1/57	0.113074	0.383542	0	0	8.66812	18.894	GSTA4
Acute myeloid leukemia	1/67	0.131581	0.383542	0	0	7.35107	14.909	RUNX1T1
Melanoma	1/72	0.140692	0.383542	0	0	6.83167	13.3981	PDGFA
Glioma	1/75	0.146114	0.383542	0	0	6.55372	12.6052	PDGFA
Metabolism of xenobiotics by cytochrome P450	1/76	0.147914	0.383542	0	0	6.46602	12.3574	GSTA4
ErbB signaling pathway	1/85	0.163948	0.383542	0	0	5.77062	10.4345	NRG1
Gap junction	1/88	0.169226	0.383542	0	0	5.57079	9.89661	PDGFA
Amyotrophic lateral sclerosis	2/364	0.177589	0.383542	0	0	2.70663	4.67782	NRG1;UBQLN2
Prostate cancer	1/97	0.184868	0.383542	0	0	5.04624	8.51863	PDGFA
Choline metabolism in cancer	1/98	0.186588	0.383542	0	0	4.99397	8.38413	PDGFA
Drug metabolism	1/108	0.203596	0.390972	0	0	4.52496	7.20202	GSTA4
Leukocyte transendothelial migration	1/114	0.213633	0.390972	0	0	4.2834	6.61142	CLDN15
Growth hormone synthesis, secretion and action	1/119	0.221903	0.390972	0	0	4.10087	6.17392	GHSR
Phospholipase D signaling pathway	1/148	0.268221	0.400434	0	0	3.28704	4.32557	PDGFA
Cell adhesion molecules	1/148	0.268221	0.400434	0	0	3.28704	4.32557	CLDN15
Hepatitis C	1/157	0.28204	0.400434	0	0	3.096	3.91862	CLDN15
JAK-STAT signaling pathway	1/162	0.289607	0.400434	0	0	2.99909	3.71657	PDGFA
Hepatocellular carcinoma	1/168	0.298584	0.400434	0	0	2.89046	3.49371	GSTA4
Tight junction	1/169	0.30007	0.400434	0	0	2.87311	3.45848	CLDN15
Protein processing in endoplasmic reticulum	1/171	0.303031	0.400434	0	0	2.83902	3.38956	UBQLN2
Pathogenic Escherichia coli infection	1/197	0.340438	0.420789	0	0	2.45918	2.64983	CLDN15
Rap1 signaling pathway	1/210	0.358399	0.420789	0	0	2.3047	2.36488	PDGFA
cAMP signaling pathway	1/216	0.366526	0.420789	0	0	2.23971	2.24796	GHSR
Regulation of actin cytoskeleton	1/218	0.369213	0.420789	0	0	2.21884	2.21081	PDGFA
Ras signaling pathway	1/232	0.387712	0.420789	0	0	2.08288	1.97352	PDGFA
Chemical carcinogenesis	1/239	0.396762	0.420789	0	0	2.02091	1.86816	GSTA4
Calcium signaling pathway	1/240	0.398044	0.420789	0	0	2.01235	1.85376	PDGFA
MAPK signaling pathway	1/294	0.463466	0.47634	0	0	1.63698	1.25887	PDGFA
PI3K-Akt signaling pathway	1/354	0.528027	0.528027	0	0	1.35459	0.865053	PDGFA

## Sheet: Table S4
Table S4 KEGG pathway enrichment of top 300 late stage DMR
Term	Overlap	P-value	Adjusted P-value	Old P-value	Old Adjusted P-value	Odds Ratio	Combined Score	Genes
Platelet activation	2/124	0.0457492	0.520302	0	0	6.13146	18.913	P2RX1;FERMT3
Proximal tubule bicarbonate reclamation	44584	0.0614055	0.520302	0	0	16.7702	46.7931	SLC25A10
Axon guidance	2/182	0.0894445	0.520302	0	0	4.14361	10.0032	EFNB1;L1CAM
Cocaine addiction	1/49	0.126369	0.520302	0	0	7.67631	15.8788	GPSM1
Adherens junction	1/71	0.177874	0.520302	0	0	5.25794	9.07877	PTPN6
Leishmaniasis	1/77	0.191396	0.520302	0	0	4.84137	8.00479	PTPN6
B cell receptor signaling pathway	1/81	0.200288	0.520302	0	0	4.59838	7.39418	PTPN6
PD-L1 expression and PD-1 checkpoint pathway in cancer	1/89	0.217787	0.520302	0	0	4.17866	6.36928	PTPN6
T cell receptor signaling pathway	1/104	0.249589	0.520302	0	0	3.56742	4.95136	PTPN6
C-type lectin receptor signaling pathway	1/104	0.249589	0.520302	0	0	3.56742	4.95136	LSP1
Ribosome biogenesis in eukaryotes	1/108	0.257853	0.520302	0	0	3.43337	4.65347	POP7
Cholinergic synapse	1/113	0.268057	0.520302	0	0	3.27927	4.31733	KCNJ12
Natural killer cell mediated cytotoxicity	1/131	0.303665	0.520302	0	0	2.82265	3.36412	PTPN6
Systemic lupus erythematosus	1/135	0.311344	0.520302	0	0	2.73784	3.19467	H4C9
Cell adhesion molecules	1/148	0.33573	0.520302	0	0	2.49408	2.72216	L1CAM
Oxytocin signaling pathway	1/154	0.346698	0.520302	0	0	2.39555	2.53761	KCNJ12
JAK-STAT signaling pathway	1/162	0.361045	0.520302	0	0	2.27559	2.31827	PTPN6
Hippo signaling pathway	1/163	0.362816	0.520302	0	0	2.26143	2.29277	DCHS2
Tuberculosis	1/180	0.392204	0.520302	0	0	2.0449	1.91397	LSP1
Alcoholism	1/186	0.402255	0.520302	0	0	1.97798	1.80128	H4C9
RNA transport	1/186	0.402255	0.520302	0	0	1.97798	1.80128	POP7
Neutrophil extracellular trap formation	1/189	0.407219	0.520302	0	0	1.94612	1.7484	H4C9
Pathogenic Escherichia coli infection	1/197	0.42026	0.520302	0	0	1.86593	1.61754	PTPN6
Viral carcinogenesis	1/203	0.429855	0.520302	0	0	1.80996	1.52816	H4C9
Proteoglycans in cancer	1/205	0.433018	0.520302	0	0	1.79203	1.49988	PTPN6
Rap1 signaling pathway	1/210	0.440852	0.520302	0	0	1.74872	1.43228	RAP1GAP
Regulation of actin cytoskeleton	1/218	0.453166	0.520302	0	0	1.68356	1.33254	FGD3
Calcium signaling pathway	1/240	0.485672	0.537257	0	0	1.52689	1.10275	P2RX1
Endocytosis	1/252	0.502595	0.537257	0	0	1.453	0.999623	PSD4
Neuroactive ligand-receptor interaction	1/341	0.612145	0.63255	0	0	1.06781	0.524066	P2RX1
Herpes simplex virus 1 infection	1/498	0.750609	0.750609	0	0	0.724644	0.207879	ZNF727

## Sheet: Table S5
Table S5 Clinical and experimental informantion of collected samples
sample ID	sample name	CleanReads	Unmap	Unique	PCRdup	mapping rate	uniq mapping rate	meanfragLEN	Cover More 5(%)	CpGEnScore	CG_Coverage	seq_time	group	age	ca125	clinical_class
sample1	F100_W_IP	70005998	6718582	57379455	0.2085	90.4	81.96	220.423	26.394	3.2742	4.78861	20201112	F	52	21.92	NA
sample2	F101_W_IP	56218432	3762658	47689327	0.1697	93.31	84.83	206.733	22.939	3.37708	4.09866	20201112	F	63	4.64	NA
sample3	F11_W_IP	81655680	6650221	60425424	0.2964	91.86	74	212.049	25.864	3.42241	5.11628	20200914	F	50	14.76	NA
sample4	F12_S_IP	59192872	5618117	40890710	0.3619	90.51	69.08	213.665	17.462	4.05942	4.00156	20200506	F	47	20.25	NA
sample5	F13_L_IP	73143496	6986903	53307878	0.3189	90.45	72.88	219.918	21.405	3.89082	5.15454	20200424	F	65	14.18	NA
sample6	F13_S_IP	63396808	5710729	48978404	0.2662	90.99	77.26	205.235	20.592	3.76727	4.3837	20200424	F	65	14.18	NA
sample7	F13_W_IP	54241816	5152577	41256302	0.2816	90.5	76.06	210.6	16.954	3.73803	3.70317	20200424	F	65	14.18	NA
sample8	F14_S_IP	65960234	5689730	48844774	0.3023	91.37	74.05	227.318	21.917	3.74145	4.74279	20200515	F	45	7.46	NA
sample9	F14_W_IP	55758014	4487091	44569832	0.232	91.95	79.93	232.388	21.959	3.41016	4.14778	20200515	F	45	7.46	NA
sample10	F15_S_IP	47591256	3790487	37023084	0.2569	92.04	77.79	185.187	15.548	3.99975	3.1954	20200515	F	61	7.07	NA
sample11	F15_W_IP	53585634	4449210	44320436	0.2002	91.7	82.71	210.148	20.542	3.55955	3.94667	20200515	F	61	7.07	NA
sample12	F16_L_IP	67567492	6055640	52300766	0.2656	91.04	77.41	220.571	22.942	3.74512	5.00234	20200506	F	52	6.81	NA
sample13	F16_S_IP	72832636	6506340	56145296	0.2685	91.07	77.09	210.345	22.799	3.74716	5.14236	20200506	F	52	6.81	NA
sample14	F16_W_IP	70743120	6393210	52559504	0.3005	90.96	74.3	215.954	22.044	3.62554	4.75475	20200506	F	52	6.81	NA
sample15	F17_W_IP	80195216	6560477	62616929	0.2494	91.82	78.08	218.331	26.921	3.40417	5.55433	20200914	F	54	10.76	NA
sample16	F18_L_IP	70706780	6011460	52576070	0.2991	91.5	74.36	221.484	21.856	3.792	5.03696	20200424	F	42	29.57	NA
sample17	F18_S_IP	74399946	6153187	56896864	0.2742	91.73	76.47	216.101	24.067	3.69579	5.23522	20200424	F	42	29.57	NA
sample18	F18_W_IP	18044308	1657837	14493042	0.2316	90.81	80.32	212.517	6.471	3.89492	1.38077	20200424	F	42	29.57	NA
sample19	F19_W_IP	66260632	5717426	53481635	0.2204	91.37	80.71	214.872	24.977	3.33105	4.5455	20200914	F	61	9.38	NA
sample20	F20_W_IP	53115682	4449492	43266388	0.2115	91.62	81.46	196.702	19.925	3.5015	3.54503	20200914	F	60	6.86	NA
sample21	F21_L_IP	62079472	5114974	45245538	0.3108	91.76	72.88	195.283	19.617	3.68142	3.69705	20200914	F	44	16.35	NA
sample22	F22_L_IP	62829424	5754020	45083257	0.3245	90.84	71.76	208.585	20.409	3.54039	3.81312	20200914	F	47	31.7	NA
sample23	F24_W_IP	60786224	5080879	50394855	0.1959	91.64	82.91	186.502	21.662	3.52243	3.88746	20200914	F	46	11.09	NA
sample24	F25_L_IP	64598504	5002787	53385003	0.1973	92.26	82.64	192.057	23.349	3.55944	4.34325	20200914	F	51	17.78	NA
sample25	F26_L_IP	62546648	4865762	51851975	0.1939	92.22	82.9	195.301	23.342	3.5258	4.31329	20200914	F	66	7.84	NA
sample26	F27_L_IP	849081284	58366056	458149947	0.5176	93.13	53.96	206.911	62.281	3.31667	34.5476	20200914	F	60	17.93	NA
sample27	F29_W_IP	63042104	5817630	47297949	0.2889	90.77	75.03	201.482	19.2	3.59334	3.89135	20200907	F	65	19.62	NA
sample28	F3_L_IP	97661916	9428492	60683734	0.4473	90.35	62.14	214.258	21.858	3.73061	5.16903	20200414	F	64	4.21	NA
sample29	F30_W_IP	73007884	6286747	57192475	0.2475	91.39	78.34	204.971	22.827	3.60881	4.98722	20200907	F	50	13.47	NA
sample30	F31_W_IP	62638262	5497273	51077003	0.2108	91.22	81.54	209.48	23.445	3.49805	4.49257	20200907	F	47	17.58	NA
sample31	F32_W_IP	68021042	4767824	56187351	0.1953	92.99	82.6	204.265	24.882	3.52212	4.89977	20200907	F	55	24.28	NA
sample32	F33_L_IP	63633834	5211678	52401247	0.2014	91.81	82.35	210.229	23.563	3.56782	4.66632	20200914	F	46	10.93	NA
sample33	F34_L_IP	61925182	4994431	49828780	0.222	91.93	80.47	207.665	23.364	3.34179	4.11985	20200907	F	50	14.1	NA
sample34	F35_L_IP	57347868	4276123	46695877	0.2095	92.54	81.43	213.394	22.539	3.31939	3.97716	20200907	F	59	6.7	NA
sample35	F36_L_IP	57039334	4411757	45218517	0.2347	92.27	79.28	210.129	20.616	3.54437	4.00763	20200907	F	56	11.8	NA
sample36	F37_L_IP	60594002	3750376	46847168	0.2538	93.81	77.31	188.37	13.864	2.78053	2.82554	20200907	F	57	19.62	NA
sample37	F38_L_IP	83263710	5565847	63172071	0.2702	93.32	75.87	200.17	27.683	3.38815	5.15963	20200907	F	55	13.61	NA
sample38	F39_L_IP	77613212	5322224	65188333	0.1799	93.14	83.99	206.98	28.99	3.28057	5.40318	20200907	F	57	11.2	NA
sample39	F4_L_IP1	57879620	6492646	43298792	0.3035	88.78	74.81	222.543	18.907	3.66354	3.91011	20200414	F	45	18.27	NA
sample40	F4_L_IP2	52250172	5403009	39739676	0.2849	89.66	76.06	218.447	17.401	3.67043	3.60691	20200414	F	45	18.27	NA
sample41	F40_L_IP	58837310	4505114	48001390	0.2081	92.34	81.58	198.627	22.489	3.47116	3.99965	20200907	F	51	26.19	NA
sample42	F41_L_IP	67545338	4972963	56063493	0.1926	92.64	83	197.241	24.973	3.5351	4.67752	20200907	F	48	7.56	NA
sample43	F42_L_IP	63638800	4523029	52697238	0.1993	92.89	82.81	189.281	21.541	3.56409	3.8853	20200914	F	53	44.72	NA
sample44	F43_L_IP	71663774	5514931	57586287	0.2249	92.3	80.36	200.936	25.068	3.58291	4.80857	20200914	F	49	44.89	NA
sample45	F44_W_IP	76807108	4574779	60434859	0.2383	94.04	78.68	177.137	23.215	3.32743	4.20318	20200907	F	64	17.93	NA
sample46	F47_L_IP	63206726	4918724	48207926	0.2669	92.22	76.27	220.045	23.996	3.35161	4.30215	20200914	F	48	20.44	NA
sample47	F48_W_IP	66528588	5006890	55090056	0.1931	92.47	82.81	204.313	24.838	3.271	4.51265	20200907	F	55	8.02	NA
sample48	F5_L_IP	62380492	6338472	45467106	0.3209	89.84	72.89	208.571	18.393	3.86229	4.11694	20200421	F	65	11.79	NA
sample49	F51_L_IP	62364098	4553545	49740315	0.229	92.7	79.76	204.89	22.974	3.50685	4.27452	20200914	F	56	14.99	NA
sample50	F52_W_IP	88589276	6409661	68515109	0.2548	92.76	77.34	207.747	29.393	3.30561	5.67178	20200914	F	51	10.29	NA
sample51	F55_W_IP	72352976	5053857	59328208	0.2021	93.01	82	204.661	26.7	3.2381	4.73847	20200914	F	57	12.74	NA
sample52	F57_W_IP	76624774	5625794	58310822	0.2694	92.66	76.1	200.889	25.083	3.38875	4.73455	20200914	F	51	21.17	NA
sample53	F58_L_IP	54098968	4372649	45043537	0.1901	91.92	83.26	206.975	21.016	3.5507	3.94675	20200914	F	53	11.99	NA
sample54	F59_W_IP	56109816	4511822	46094434	0.2026	91.96	82.15	211.454	21.782	3.28554	3.84652	20200914	F	66	13.09	NA
sample55	F60_W_IP	94772100	7538211	75204341	0.2356	92.05	79.35	209.653	30.407	3.31918	6.12083	20200914	F	53	11.16	NA
sample56	F62_W_IP	85114206	7124325	63791765	0.2885	91.63	74.95	210.882	25.468	3.39973	5.16719	20200914	F	54	14.62	NA
sample57	F63_W_IP	77463738	6979868	60675762	0.2482	90.99	78.33	219.901	25.887	3.39498	5.32023	20200914	F	54	13.34	NA
sample58	F64_L_IP	60784758	5059969	51668628	0.1701	91.68	85	210.752	24.847	3.34319	4.42585	20200924	F	46	14.86	NA
sample59	F65_L_IP	70421606	4952198	58504314	0.1915	92.97	83.08	204.452	26.259	3.27876	4.64316	20200924	F	52	10.28	NA
sample60	F67_W_IP	66992058	6150053	52953274	0.2411	90.82	79.04	208.401	23.618	3.42634	4.42238	20201026	F	50	8.67	NA
sample61	F68_W_IP	84951534	7451647	61775751	0.3128	91.23	72.72	218.273	24.852	3.64087	5.65165	20201026	F	63	13.5	NA
sample62	F7_L_IP	92660902	8094967	69133038	0.2981	91.26	74.61	221.825	27.254	3.58029	6.24824	20200424	F	52	22.28	NA
sample63	F7_W_IP	88718874	8086899	63449816	0.335	90.88	71.52	226.712	25.178	3.75854	6.07682	20200424	F	52	22.28	NA
sample64	F71_W_IP	73976534	7031018	57204897	0.2602	90.5	77.33	215.382	24.058	3.45182	5.01179	20200924	F	58	16.52	NA
sample65	F72_W_IP	67099512	6644422	52664666	0.2484	90.1	78.49	223.659	23.083	3.42573	4.7347	20200924	F	51	8.51	NA
sample66	F73_W_IP	74847358	7795515	53917391	0.3261	89.58	72.04	225.083	22.255	3.51783	4.78862	20200924	F	52	15.35	NA
sample67	F75_W_IP	78296764	8318796	58053277	0.3013	89.38	74.15	208.5	22.436	3.65025	5.05711	20200924	F	59	8.74	NA
sample68	F78_L_IP	77229060	5205874	62486580	0.2144	93.26	80.91	202.801	26.718	3.09089	4.68099	20200924	F	48	13.62	NA
sample69	F79_L_IP	67801790	4865467	56318502	0.1915	92.82	83.06	207.826	26.191	3.35754	4.69901	20200924	F	67	5.65	NA
sample70	F8_L_IP	54300824	5304114	37460334	0.3652	90.23	68.99	224.542	16.413	3.76027	3.49083	20200421	F	47	6.57	NA
sample71	F80_W_IP	66763616	4261904	55592898	0.1863	93.62	83.27	199.761	25.39	3.10678	4.23582	20200924	F	62	8.46	NA
sample72	F81_W_IP	63303094	5001758	51975529	0.2036	92.1	82.11	210.059	24.188	3.28373	4.24937	20200924	F	49	11.12	NA
sample73	F82_L_IP	82006928	5883341	64757882	0.2368	92.83	78.97	208.691	28.924	3.16152	5.13803	20200924	F	47	25.91	NA
sample74	F83_L_IP	73770718	5442635	60914075	0.198	92.62	82.57	195.833	26.4	3.33045	4.69832	20200924	F	67	18.3	NA
sample75	F84_W_IP	68520082	4855981	54311276	0.2342	92.91	79.26	210.282	25.342	3.28044	4.45148	20200924	F	55	6.41	NA
sample76	F88_W_IP	64936084	4492135	52977868	0.206	93.08	81.58	218.798	25.874	3.13894	4.45417	20200924	F	57	23.73	NA
sample77	F89_L_IP	64810868	4570134	52134503	0.2207	92.95	80.44	196.868	24.008	3.38631	4.15471	20200924	F	59	15.56	NA
sample78	F9_L_IP	74813618	6968752	56868612	0.2833	90.69	76.01	220.017	23.671	3.63475	5.15436	20200424	F	52	28.55	NA
sample79	F9_W_IP	63672286	5877873	50655838	0.2411	90.77	79.56	219.209	22.049	3.70096	4.73746	20200424	F	52	28.55	NA
sample80	F90_L_IP	79610050	6135714	66927644	0.1807	92.29	84.07	202.808	29.602	3.2867	5.36557	20200924	F	52	25.95	NA
sample81	F91_L_IP	61515696	4273442	53277586	0.151	93.05	86.61	200.935	24.279	3.17682	4.09683	20200924	F	65	8.48	NA
sample82	F93_L_IP	67443774	4835857	55487269	0.1993	92.83	82.27	210.228	26.044	3.18985	4.51919	20200924	F	54	6.36	NA
sample83	F96_W_IP	82969320	6112528	67227031	0.2155	92.63	81.03	201.059	28.552	3.31099	5.24419	20200924	F	67	8.16	NA
sample84	F97_W_IP	68787164	6178481	58835804	0.1674	91.02	85.53	207.802	26.045	3.20231	4.52298	20200924	F	66	9.17	NA
sample85	F98_W_IP	58421446	5638738	48391742	0.2017	90.35	82.83	217.605	21.471	3.41273	3.94584	20200924	F	58	13.86	NA
sample86	F99_W_IP	63901416	5917844	53305878	0.1913	90.74	83.42	197.987	23.159	3.48841	4.32689	20200924	F	63	10.46	NA
sample87	OB_G107_W_IP	58824412	5907297	45684520	0.2602	89.96	77.66	226.258	20.342	3.50002	4.03765	20201026	OB	52	17.5	MCA
sample88	OB_G114_W_IP	57643564	4763622	48816695	0.175	91.74	84.69	194.775	21.316	3.4173	3.84124	20200924	OB	26	24.8	EM
sample89	OB_G132_W_IP	56163520	4216952	46891999	0.1858	92.49	83.49	218.589	23.466	3.23797	4.04172	20201112	OB	67	14.6	Ovarian serous cystadenoma
sample90	OB_G136_W_IP	62074166	4616781	52233759	0.1785	92.56	84.15	197.513	23.898	3.44669	4.31383	20201112	OB	51	53.7	MCA
sample91	OB_G137_W_IP	56954682	5686463	48496998	0.1732	90.02	85.15	207.297	22.474	3.40454	3.95799	20201112	OB	44	50.1	MCA
sample92	OB_G140_W_IP	90645280	9562476	64531279	0.3371	89.45	71.19	212.925	24.278	3.54949	5.3309	20201026	OB	33	83.7	EM
sample93	OB_G143_W_IP	65199602	6356429	47096370	0.3251	90.25	72.23	190.307	17.89	3.7817	3.67103	20201026	OB	45	80.6	ovarian cyst
sample94	OB_G18_L_IP	55785794	4036204	47087430	0.1755	92.76	84.41	204.965	22.426	3.22135	3.73822	20200924	OB	40	34.7	EM
sample95	OB_G22_L_IP	63154064	4714726	51999336	0.1994	92.53	82.34	201.004	23.764	3.23263	4.05438	20200924	OB	27	183.4	EM
sample96	OB_G24_W_IP	82026800	7010791	67709413	0.1986	91.45	82.55	210.074	30.03	3.06274	5.19145	20200924	OB	27	159	EM
sample97	OB_G27_W_IP	72224490	4510840	60770158	0.1767	93.75	84.14	206.799	27.984	2.99816	4.57518	20200924	OB	65	10.5	EM
sample98	OB_G28_W_IP	65540808	5627987	55995881	0.1671	91.41	85.44	203.705	24.976	3.18195	4.27982	20200924	OB	33	16.5	Hysteromyoma
sample99	OB_G33_L_IP	71255020	4999718	61153098	0.1605	92.98	85.82	197.549	26.2	3.20559	4.48044	20200924	OB	27	45.2	EM
sample100	OB_G34_L_IP	58044476	3970945	46107781	0.2307	93.16	79.44	193.792	20.677	3.28833	3.49164	20200924	OB	43	33.1	Hysteromyoma
sample101	OB_G37_L_IP	68978434	5895517	60348378	0.1471	91.45	87.49	191.159	24.889	3.40781	4.3603	20200924	OB	40	152.1	EM
sample102	OB_G54_W_IP	74079628	7811947	58251772	0.2497	89.45	78.63	217.422	25.685	3.29614	4.64788	20201112	OB	38	56.8	MCA
sample103	OB_G68_L_IP	63600422	5452691	52667181	0.1981	91.43	82.81	192.347	23.064	3.37344	3.94821	20200924	OB	33	60	EM
sample104	OB_G76_L_IP	63178458	3987037	53155990	0.1786	93.69	84.14	202.797	24.36	3.24819	4.18379	20200924	OB	46	98.9	PID
sample105	OB_G81_W_IP	53161142	4261141	45176833	0.1712	91.98	84.98	210.78	21.757	3.39494	3.7975	20201112	OB	65	18.2	MCA
sample106	OB_G82_W_IP	50788392	4265764	44927516	0.1336	91.6	88.46	187.272	19.204	3.30454	3.19946	20200924	OB	41	32.9	EM
sample107	OC_G100_L_IP	53419048	3967257	40599198	0.2732	92.57	76	198.674	18.527	3.34515	3.09935	20200924	OC	57	11534	HGSOC
sample108	OC_G102_L_IP	61686676	4218583	47156509	0.2645	93.16	76.45	207.87	22.706	3.32551	3.90166	20200924	OC	54	11.6	Clear cell
sample109	OC_G103_W_IP	60771636	5132985	53257238	0.1413	91.55	87.64	202.525	23.975	3.1746	4.07944	20200924	OC	45	317	Clear cell
sample110	OC_G108_W_IP	75957254	6457365	59676567	0.2448	91.5	78.57	199.872	25.737	3.28765	4.57154	20200924	OC	50	155	Clear cell
sample111	OC_G11_W_IP	61115276	5267596	44597786	0.3209	91.38	72.97	200.146	17.07	4.0264	3.89163	20200424	OC	63	154.7	HGSOC
sample112	OC_G113_W_IP	61032060	4646849	52277841	0.1621	92.39	85.66	197.014	23.851	3.30295	4.0709	20200924	OC	40	10747	HGSOC
sample113	OC_G115_W_IP	66419630	4942348	53985944	0.212	92.56	81.28	191.65	23.328	3.48942	4.27823	20200924	OC	55	62.8	endometrioid ovarian cancer
sample114	OC_G116_W_IP	53153372	4005282	45542254	0.1631	92.46	85.68	185.443	19.642	3.3205	3.30963	20200924	OC	70	1184	HGSOC
sample115	OC_G117_L_IP	65941920	5134538	52148080	0.2405	92.21	79.08	192.356	22.33	3.31721	3.76451	20200924	OC	45	1435	MOC
sample116	OC_G118_L_IP	56562372	4185485	45768179	0.2157	92.6	80.92	190.012	20.967	3.37961	3.50233	20200924	OC	44	32	Clear cell
sample117	OC_G12_L_IP	69340248	7889718	53425406	0.277	88.62	77.05	217.118	21.837	3.65864	4.64165	20200424	OC	50	1315	HGSOC
sample118	OC_G12_S_IP	50982272	5106289	40132410	0.2524	89.98	78.72	210.573	17.742	3.59863	3.44711	20200424	OC	50	1315	HGSOC
sample119	OC_G125_L_IP	52870490	3699041	44848625	0.1702	93	84.83	196.164	20.846	3.21261	3.44369	20200924	OC	49	195	LGSOC+Clearcell
sample120	OC_G40_S_IP	48492132	4273750	38829002	0.2357	91.19	80.07	198.229	16.84	3.84782	3.345	20200515	OC	58	16608	HGSOC
sample121	OC_G53_W_IP	49915866	4342715	39498490	0.2414	91.3	79.13	217.626	19.284	3.57584	3.64745	20200515	OC	50	53.5	Clear Cell
sample122	OC_G56_W_IP	46276520	4212975	37295260	0.2307	90.9	80.59	191.901	15.969	3.72386	3.01157	20200515	OC	68	2756	HGSOC
sample123	OC_G71_L_IP	53210864	3906635	42885508	0.2236	92.66	80.6	191.182	17.542	3.24568	2.97839	20200924	OC	55	974	HGSOC
sample124	OC_G80_W_IP	99222080	8346286	82301351	0.1989	91.59	82.95	189.941	30.228	3.06674	5.15463	20200924	OC	52	859	HGSOC
sample125	OC_G91_W_IP	92537920	6186963	75186157	0.211	93.31	81.25	198.571	31.994	2.89952	5.14713	20200924	OC	58	313	HGSOC
sample126	OC_X10_L_IP	68329922	8584937	49584514	0.3351	87.44	72.57	222.079	19.801	3.68714	4.31476	20200414	OC	52		Clean Cell
sample127	OC_X16_L_IP	57357900	5834965	40345914	0.3535	89.83	70.34	205.476	16.091	3.79873	3.42415	20200421	OC	58		HGSOC
sample128	OC_X17_L_IP	72047172	7060247	48850340	0.382	90.2	67.8	214.731	19.117	3.47743	3.92361	20200421	OC	64		HGSOC
sample129	OC_X2_L_IP	45199394	4131785	35116864	0.2644	90.86	77.69	209.246	15.909	3.78741	3.14329	20200506	OC	55		HGSOC
sample130	OC_X3_L_IP	51877464	4689921	35307168	0.3745	90.96	68.06	220.276	15.513	3.71334	3.17346	20200414	OC	45		HGSOC
sample131	OC_X5_L_IP	60435388	4922911	43026244	0.3312	91.85	71.19	238.753	20.256	3.57445	4.24386	20200414	OC	48		HGSOC
sample132	OC_X6_L_IP	81397536	8973405	59261284	0.3281	88.98	72.8	218.934	23.086	3.68804	5.15645	20200414	OC	59		HGSOC
sample133	OC_Y1537_L_IP	76383832	5505640	66265087	0.1502	92.79	86.75	193.78	27.89	3.45708	5.30128	20200924	OC	50	NA	HGSOC
sample134	OC_Y1538_L_IP	63364228	5281400	51567237	0.2137	91.67	81.38	204.134	22.78	3.57843	4.4006	20200914	OC	55	4198	HGSOC
sample135	OC_Y1548_W_IP	58755340	4999653	49454180	0.1803	91.49	84.17	204.038	22.305	3.3882	4.13415	20200907	OC	53	871.3	HGSOC
sample136	OC_Y1550_W_IP	54079648	4376248	44167378	0.2089	91.91	81.67	190.813	19.355	3.55585	3.55485	20200907	OC	68	619.4	HGSOC
sample137	OC_Y1551_L_IP	55241240	3661369	46234832	0.1839	93.37	83.7	204.748	21.532	3.35513	3.75019	20200907	OC	47	408.7	HGSOC
sample138	OC_Y1554_L_IP	53612102	5263647	44688934	0.1924	90.18	83.36	197.119	20.442	3.42554	3.55971	20200907	OC	54	88.02	HGSOC
sample139	OC_Y1555_L_IP	63762888	5367950	49615694	0.2526	91.58	77.81	206.715	21.729	3.589	4.36104	20200907	OC	71	869.5	HGSOC
sample140	OC_Y1557_L_IP	52293752	4463189	41498223	0.2364	91.47	79.36	199.853	17.515	3.46454	3.35474	20200907	OC	77	380.2	HGSOC
sample141	OC_Y1630_L_IP	64108554	4787325	53531934	0.1861	92.53	83.5	201.77	24.69	3.18503	4.17224	20200907	OC	53	399.8	HGSOC
sample142	OC_Y1635_L_IP	61176454	5228134	51074929	0.1888	91.45	83.49	205.4	23.016	3.5217	4.39159	20200914	OC	46	1310	HGSOC
sample143	OC_Y1636_L_IP	57091826	4202936	47756967	0.1842	92.64	83.65	206.538	23.146	3.40041	4.11934	20200907	OC	65	101.6	HGSOC
sample144	OC_Y1641_L_IP	62520500	4760865	52879482	0.1755	92.39	84.58	215.207	24.968	3.37839	4.57687	20200914	OC	66	43.37	HGSOC
sample145	OC_Y1644_L_IP	61709668	5317931	52176725	0.1801	91.38	84.55	184.005	21.723	3.67156	3.98454	20200914	OC	60	5000	HGSOC
sample146	OC_Y1650_L_IP	61724834	5257024	48786584	0.2405	91.48	79.04	199.405	21.415	3.49024	3.91527	20200914	OC	51	296.9	HGSOC
sample147	OC_Y1651_L_IP	54515186	3998688	43944369	0.2189	92.67	80.61	202.011	20.698	3.48362	3.69387	20200914	OC	59	26.12	Clear cell
sample148	OC_Y1701_L_IP	55415808	5042174	44913812	0.2252	90.9	81.05	211.972	19.782	3.87947	4.19523	20200506	OC	54	1192	HGSOC
sample149	OC_Y1701_W_IP	56777828	5085275	46534995	0.2068	91.04	81.96	197.946	20.704	3.41908	3.69879	20200907	OC	58	76.42	endometrioid ovarian cancer
sample150	OC_Y1704_W_IP	55438922	5281298	45346582	0.2113	90.47	81.8	205.045	20.599	3.42151	3.67724	20200907	OC	48	200.8	HGSOC
sample151	OC_Y1705_W_IP	59838342	5310654	46875295	0.2472	91.12	78.34	212.182	22.2	3.22955	3.79546	20200914	OC	34	122.5	HGSOC
sample152	OC_Y1707_W_IP	57714178	4178947	48087542	0.1896	92.76	83.32	208.326	21.865	3.28758	3.8559	20200914	OC	56	1000	HGSOC
sample153	OC_Y1708_W_IP	62533692	5448684	47225777	0.2799	91.29	75.52	200.635	19.557	3.50829	3.86152	20200924	OC	46	229.7	HGSOC
sample154	OC_Y1711_W_IP	64141908	5129440	53189479	0.1932	92	82.92	206.024	24.087	3.25534	4.32713	20200914	OC	65	146.1	HGSOC
sample155	OC_Y1714_W_IP	74148672	6545891	50840378	0.364	91.17	68.57	221.837	21.157	3.4658	4.23724	20200924	OC	49	55.32	endometrioid ovarian cancer
sample156	OC_Y1721_W_IP	76849838	6504863	59750465	0.2535	91.54	77.75	216.236	26.743	3.3092	5.0104	20200914	OC	48	303	HGSOC
sample157	OC_Y1723_S_IP	62731638	6739458	45872818	0.3205	89.26	73.13	213.642	19.722	3.64603	3.96803	20200506	OC	54	7.28	Clear cell
sample158	OC_Y1725_S_IP1	57554612	6521867	45685366	0.2487	88.67	79.38	205.429	19.075	3.80649	3.9952	20200506	OC	47	128	endometrioid ovarian cancer
sample159	OC_Y1725_S_IP2	52247048	6489325	37009036	0.3554	87.58	70.83	213.209	15.12	3.90167	3.26408	20200506	OC	47	128	endometrioid ovarian cancer
sample160	OC_Y1730_W_IP	56563632	6534378	44419062	0.261	88.45	78.53	219.048	18.908	3.61089	3.85709	20200506	OC	49	111.8	Clear cell
sample161	OC_Y1732_W_IP	45370842	3909970	36473364	0.2289	91.38	80.39	223.137	17.309	3.57075	3.41344	20200506	OC	63	406.2	HGSOC
sample162	OC_Y1733_L_IP	80352284	7215216	63542275	0.2429	91.02	79.08	189.172	25.363	3.39462	4.60815	20200924	OC	60	142.4	HGSOC
sample163	OC_Y1735_W_IP	71109644	6145441	59519201	0.1905	91.36	83.7	179.667	21.203	3.68065	4.31577	20200914	OC	72	90.19	MOC
sample164	OC_Y1739_W_IP	105626262	9177337	77976102	0.3	91.31	73.82	217.674	30.001	3.27748	6.40685	20200914	OC	53	2468.4	HGSOC
sample165	OC_Y1740_L_IP	65651592	5149226	53590741	0.2074	92.16	81.63	221.994	26.225	3.22422	4.66598	20200914	OC	49	6.5	Clear cell
sample166	OC_Y1746_W_IP	51465268	4920498	39902208	0.2656	90.44	77.53	215.846	17.937	3.60839	3.53956	20200506	OC	53	53.37	HGSOC
sample167	OC_Y1751_L_IP	53126372	4051863	43750968	0.1995	92.37	82.35	203.905	20.606	3.33102	3.5811	20200914	OC	56	4777	HGSOC
sample168	OC_Y1811_W_IP	53439724	5884420	37607093	0.35	88.99	70.37	210.762	15.5	3.56215	3.05653	20200924	OC	48	929.6	HGSOC
sample169	OC_Y1823_L_IP	55988586	4001596	45958363	0.2017	92.85	82.09	198.464	21.464	3.47683	3.82115	20200914	OC	61	31.3	HGSOC
sample170	OC_Y1824_W_IP	47206912	4737985	34698256	0.3139	89.96	73.5	223.054	14.753	3.77923	3.23274	20200424	OC	66	58.7	Clear cell
sample171	OC_Y1825_W_IP	59239172	5917637	47644044	0.2286	90.01	80.43	208.372	21.001	3.47448	3.89309	20200914	OC	51	17.9	HGSOC
sample172	OC_Y1826_L_IP	57364690	4581662	46177484	0.2213	92.01	80.5	203.354	21.692	3.28164	3.67742	20200924	OC	39	93.9	HGSOC
sample173	OC_Y1908_W_IP	70548106	5716374	57288256	0.2153	91.9	81.2	208.87	25.274	3.33662	4.62095	20200914	OC	52	544.1	HGSOC
sample174	OC_Y1914_W_IP	50603918	5828565	37705364	0.3116	88.48	74.51	213.919	14.838	3.88149	3.32094	20200424	OC	51	1702.3	endometrioid ovarian cancer
sample175	OC_Y1915_W_IP	55249380	5880081	46505000	0.1865	89.36	84.17	201.152	20.47	3.44534	3.64359	20200914	OC	69	636.2	HGSOC
sample176	OC_Y1920_L_IP	55484562	4019003	46321286	0.1865	92.76	83.48	208.47	21.653	3.45297	4.00213	20200914	OC	53	387.7	HGSOC
sample177	OC_Y1921_W_IP	59993218	6167610	39686641	0.3971	89.72	66.15	214.202	16.149	3.50273	3.18796	20200924	OC	29	25.4	MOC
sample178	OC_Y1932_L_IP	64364166	6576109	46327134	0.3322	89.78	71.98	238.328	20.515	3.67971	4.43807	20200424	OC	70	463.6	HGSOC
sample179	OC_Y1934_L_IP	67296790	7431649	47984566	0.3427	88.96	71.3	220.326	19.652	3.75823	4.3462	20200424	OC	56	7	Clear cell
sample180	OC_Y1937_L_IP	56130990	5896025	41427556	0.3101	89.5	73.81	232.338	19.504	3.70564	3.99267	20200506	OC	42	1000	HGSOC
